# Supplementary material for: Outcomes of Forest Landscape Restoration Shaped by Endogenous or Exogenous Actors and Institutions? A Systematic Review on Sub-Saharan Africa
Source: Environ Manage. 2023 Mar 21;72(2):246–61. doi: 10.1007/s00267-023-01808-x (PMC10287779; doi:10.1007/s00267-023-01808-x)
Supplement: Supplementary file 1 [file 267_2023_1808_MOESM1_ESM.xlsx]

## Sheet: Supplementary excel file 1
Appendix 1: Literature search combinations
FLR variables (FLR, forest landscape restoration, tree planting, natural regeneration, agroforestry, farmer-managed natural regeneration)
Variables	Sub-variables	Databases	Search combinations
Institutions	Institutions, Policies, laws, forest restoration guidelines, cooperatives, NGOs, government agencies, district forest officials, traditional councils, village councils village leadership, customary authorities, chieftaincy, cultural institutions, indigenous, practices, customs, rules, traditions, beliefs, norms, values, taboos	Scopus, Web of Science	FLR or “forest landscape restoration” or “tree planting” or “natural regeneration” or agroforestry or “farmer-managed natural regeneration” and institutions or policies or laws, or “forest restoration guidelines” or NGOs or government or “government agencies” or “district forestry department” or “district agricultural department” or “traditional councils” or “village councils” or “village leaders…
		Google Scholar	FLR And institutions or policies or laws And Africa or “Sub-Sahara Africa” or “Western Africa” or “Central Africa” or “Eastern Africa”
			“Tree planting” And institutions or policies or laws And Africa or “Sub-Sahara Africa” or “Western Africa” or “Central Africa” or “Eastern Africa”
			“Forest landscape restoration” And institutions or policies or laws And Africa or “Sub-Sahara Africa” or “Western Africa” or “Central Africa” or “Eastern Africa”
			“Natural regeneration” And institutions or policies or laws And Africa or “Sub-Sahara Africa” or “Western Africa” or “Central Africa” or “Eastern Africa”
			Agroforestry And institutions or policies or laws And Africa or “Sub-Sahara Africa” or “Western Africa” or “Central Africa” or “Eastern Africa”
			“Farmer-managed natural regeneration” And institutions or policies or laws And Africa or “Sub-Sahara Africa” or “Western Africa” or “Central Africa” or “Eastern Africa”
			FLR And “forest restoration guidelines” or NGOs or government or “government agencies” And Africa or “Sub-Sahara Africa” or “Western Africa” or “Central Africa” or “Eastern Africa”
			“Tree planting” And NGOs or government or “government agencies” And Africa or “Sub-Sahara Africa” or “Western Africa” or “Central Africa” or “Eastern Africa”
			“Forest landscape restoration” And NGOs or government or “government agencies” And Africa or “Sub-Sahara Africa” or “Western Africa” or “Central Africa” or “Eastern Africa”
			“Natural regeneration” And NGOs or government or “government agencies” And Africa or “Sub-Sahara Africa” or “Western Africa” or “Central Africa” or “Eastern Africa”
			Agroforestry And NGOs or government or “government agencies” And Africa or “Sub-Sahara Africa” or “Western Africa” or “Central Africa” or “Eastern Africa”
			“Farmer-managed natural regeneration” And NGOs or government or “government agencies” And Africa or “Sub-Sahara Africa” or “Western Africa” or “Central Africa” or “Eastern Africa”
			FLR And “forestry department” or “agricultural department” or laws And Africa or “Sub-Sahara Africa” or “Western Africa” or “Central Africa” or “Eastern Africa”
			“Tree planting” And “forestry department” or “agricultural department” And Africa or “Sub-Sahara Africa” or “Western Africa” or “Central Africa” or “Eastern Africa”
			“Forest landscape restoration” And “forestry department” or “agricultural department” And Africa or “Sub-Sahara Africa” or “Western Africa” or “Central Africa” or “Eastern Africa”
			“Natural regeneration” And “forestry department” or “agricultural department” And Africa or “Sub-Sahara Africa” or “Western Africa” or “Central Africa” or “Eastern Africa”
			Agroforestry And “forestry department” or “agricultural department” And Africa or “Sub-Sahara Africa” or “Western Africa” or “Central Africa” or “Eastern Africa”
			“Farmer-managed natural regeneration” And “forestry department” or “agricultural department” And Africa or “Sub-Sahara Africa” or “Western Africa” or “Central Africa” or “Eastern Africa”
			FLR And “traditional councils” or “village councils” or laws And Africa or “Sub-Sahara Africa” or “Western Africa” or “Central Africa” or “Eastern Africa”
			“Tree planting” And “traditional councils” or “village councils” And Africa or “Sub-Sahara Africa” or “Western Africa” or “Central Africa” or “Eastern Africa”
			“Forest landscape restoration” And “traditional councils” or “village councils” And Africa or “Sub-Sahara Africa” or “Western Africa” or “Central Africa” or “Eastern Africa”
			“Natural regeneration” And “traditional councils” or “village councils” And Africa or “Sub-Sahara Africa” or “Western Africa” or “Central Africa” or “Eastern Africa”
			Agroforestry And “traditional councils” or “village councils” And Africa or “Sub-Sahara Africa” or “Western Africa” or “Central Africa” or “Eastern Africa”
			“Farmer-managed natural regeneration” And “traditional councils” or “village councils” And Africa or “Sub-Sahara Africa” or “Western Africa” or “Central Africa” or “Eastern Africa”
			FLR And “traditional councils” or “village councils” or laws And Africa or “Sub-Sahara Africa” or “Western Africa” or “Central Africa” or “Eastern Africa”
			“Tree planting” And “traditional councils” or “village councils” And Africa or “Sub-Sahara Africa” or “Western Africa” or “Central Africa” or “Eastern Africa”
			“Forest landscape restoration” And “traditional councils” or “village councils” And Africa or “Sub-Sahara Africa” or “Western Africa” or “Central Africa” or “Eastern Africa”
			“Natural regeneration” And “traditional councils” or “village councils” And Africa or “Sub-Sahara Africa” or “Western Africa” or “Central Africa” or “Eastern Africa”
			Agroforestry And “traditional councils” or “village councils” And Africa or “Sub-Sahara Africa” or “Western Africa” or “Central Africa” or “Eastern Africa”
			“Farmer-managed natural regeneration” And “traditional councils” or “village councils” And Africa or “Sub-Sahara Africa” or “Western Africa” or “Central Africa” or “Eastern Africa”
			FLR And customs or rules or traditions or beliefs or norms And Africa or “Sub-Sahara Africa” or “Western Africa” or “Central Africa” or “Eastern Africa”
			“Tree planting” And customs or rules or traditions or beliefs or norms And Africa or “Sub-Sahara Africa” or “Western Africa” or “Central Africa” or “Eastern Africa”
			“Forest landscape restoration” customs or rules or traditions or beliefs or norms And Africa or “Sub-Sahara Africa” or “Western Africa” or “Central Africa” or “Eastern Africa”
			“Natural regeneration” And customs or rules or traditions or beliefs or norms or taboos And Africa or “Sub-Sahara Africa” or “Western Africa” or “Central Africa” or “Eastern Africa”
			Agroforestry And customs or rules or traditions or beliefs or norms or taboos And Africa or “Sub-Sahara Africa” or “Western Africa” or “Central Africa” or “Eastern Africa”
			“Farmer-managed natural regeneration” And customs or rules or traditions or beliefs or norms or taboos And Africa or “Sub-Sahara Africa” or “Western Africa” or “Central Africa” or “Eastern Africa”
		Science Direct	FLR And institutions or policies or laws And Africa
			“Tree planting” And institutions or policies or laws And Africa
			“Forest landscape restoration” And institutions or policies or laws And Africa
			“Natural regeneration” And institutions or policies or laws And Africa
			Agroforestry And institutions or policies or laws And Africa
			“Farmer-managed natural regeneration” And institutions or policies or laws And Africa
			FLR And “forest restoration guidelines” or NGOs or government or “government agencies” And Africa
			“Tree planting” And NGOs or government or “government agencies” And Africa
			“Forest landscape restoration” And NGOs or government or “government agencies” And Africa
			“Natural regeneration” And NGOs or government or “government agencies” And Africa
			Agroforestry And NGOs or government or “government agencies” And Africa
			“Farmer-managed natural regeneration” And NGOs or government or “government agencies” And Africa
			FLR And “forestry department” or “agricultural department” or laws And Africa
			“Tree planting” And “forestry department” or “agricultural department” And Africa
			“Forest landscape restoration” And “forestry department” or “agricultural department” And Africa
			“Natural regeneration” And “forestry department” or “agricultural department” And Africa
			Agroforestry And “forestry department” or “agricultural department” And Africa
			“Farmer-managed natural regeneration” And “forestry department” or “agricultural department” And Africa
			FLR And “traditional councils” or “village councils” or laws And Africa
			“Tree planting” And “traditional councils” or “village councils” And Africa or “Sub-Sahara Africa”
			“Forest landscape restoration” And “traditional councils” or “village councils” And Africa
			“Natural regeneration” And “traditional councils” or “village councils” And Africa
			Agroforestry And “traditional councils” or “village councils” And Africa
			“Farmer-managed natural regeneration” And “traditional councils” or “village councils” And Africa
			FLR And “traditional councils” or “village councils” or laws And Africa
			“Tree planting” And “traditional councils” or “village councils” And Africa
			“Forest landscape restoration” And “traditional councils” or “village councils” And Africa
			“Natural regeneration” And “traditional councils” or “village councils” And Africa
			Agroforestry And “traditional councils” or “village councils” And Africa
			“Farmer-managed natural regeneration” And “traditional councils” or “village councils” And Africa
			FLR And customs or rules or traditions or beliefs or norms And Africa
			“Tree planting” And customs or rules or traditions or beliefs or norms And Africa
			“Forest landscape restoration” customs or rules or traditions or beliefs or norms And Africa
			“Natural regeneration” And customs or rules or traditions or beliefs or norms or taboos And Africa
			Agroforestry And customs or rules or traditions or beliefs or norms or taboos And Africa
			“Farmer-managed natural regeneration” And customs or rules or traditions or beliefs or norms or taboos And Africa
Actors	State officials, forestry officials, Agricultural officials, staff of NGOs, private companies staff, Chiefs, farmers, community members	Scopus, Web of Science	FLR or “forest landscape restoration” or “tree planting” or “natural regeneration” or agroforestry or “farmer-managed natural regeneration” and “State officials” or “forestry officials” or “Agricultural officials” or “staff of NGOs” or “private companies” or Chiefs or farmers or “community members” and Africa or “Sub-Sahara Africa” or “Western Africa” or “Central Africa” or “Eastern Africa” or “S…
		Google Scholar	FLR And “state officials” or “forestry officials” And Africa or “Sub-Sahara Africa” or “Western Africa” or “Central Africa” or “Eastern Africa”
			“Tree planting” And “state officials” or “forestry officials” And Africa or “Sub-Sahara Africa” or “Western Africa” or “Central Africa” or “Eastern Africa”
			“Forest landscape restoration” And “state officials” or “forestry officials” And Africa or “Sub-Sahara Africa” or “Western Africa” or “Central Africa” or “Eastern Africa”
			“Natural regeneration” And “state officials” or “forestry officials” And Africa or “Sub-Sahara Africa” or “Western Africa” or “Central Africa” or “Eastern Africa”
			Agroforestry And “state officials” or “forestry officials” And Africa or “Sub-Sahara Africa” or “Western Africa” or “Central Africa” or “Eastern Africa”
			“Farmer-managed natural regeneration” And “state officials” or “forestry officials” And Africa or “Sub-Sahara Africa” or “Western Africa” or “Central Africa” or “Eastern Africa”
			FLR And “state officials” or “Agriculture officials” or “staff of NGOs” And Africa or “Sub-Sahara Africa” or “Western Africa” or “Central Africa” or “Eastern Africa”
			“Tree planting” And “Agriculture officials” or “staff of NGOs” And Africa or “Sub-Sahara Africa” or “Western Africa” or “Central Africa” or “Eastern Africa”
			“Forest landscape restoration” And “Agriculture officials” or “staff of NGOs” And Africa or “Sub-Sahara Africa” or “Western Africa” or “Central Africa” or “Eastern Africa”
			“Natural regeneration” And “Agriculture officials” or “staff of NGOs”” And Africa or “Sub-Sahara Africa” or “Western Africa” or “Central Africa” or “Eastern Africa”
			Agroforestry And “Agriculture officials” or “staff of NGOs” And Africa or “Sub-Sahara Africa” or “Western Africa” or “Central Africa” or “Eastern Africa”
			“Farmer-managed natural regeneration” And Agriculture officials” or “staff of NGOs” And Africa or “Sub-Sahara Africa” or “Western Africa” or “Central Africa” or “Eastern Africa”
			FLR And private companies” or Chiefs And Africa or “Sub-Sahara Africa” or “Western Africa” or “Central Africa” or “Eastern Africa”
			“Tree planting” And private companies” or Chiefs And Africa or “Sub-Sahara Africa” or “Western Africa” or “Central Africa” or “Eastern Africa”
			“Forest landscape restoration” And private companies” or Chiefs And Africa or “Sub-Sahara Africa” or “Western Africa” or “Central Africa” or “Eastern Africa”
			“Natural regeneration” And private companies” or Chiefs And Africa or “Sub-Sahara Africa” or “Western Africa” or “Central Africa” or “Eastern Africa”
			Agroforestry And private companies” or Chiefs And Africa or “Sub-Sahara Africa” or “Western Africa” or “Central Africa” or “Eastern Africa”
			“Farmer-managed natural regeneration” And private companies” or Chiefs And Africa or “Sub-Sahara Africa” or “Western Africa” or “Central Africa” or “Eastern Africa”
			FLR And farmers or community members And Africa or “Sub-Sahara Africa” or “Western Africa” or “Central Africa” or “Eastern Africa”
			“Tree planting” And farmers or community members And Africa or “Sub-Sahara Africa” or “Western Africa” or “Central Africa” or “Eastern Africa”
			“Forest landscape restoration” And farmers or community members And Africa or “Sub-Sahara Africa” or “Western Africa” or “Central Africa” or “Eastern Africa”
			“Natural regeneration” farmers or community members And Africa or “Sub-Sahara Africa” or “Western Africa” or “Central Africa” or “Eastern Africa”
			Agroforestry And farmers or community members And Africa or “Sub-Sahara Africa” or “Western Africa” or “Central Africa” or “Eastern Africa”
			“Farmer-managed natural regeneration” And farmers or community members And Africa or “Sub-Sahara Africa” or “Western Africa” or “Central Africa” or “Eastern Africa”
		Science Direct	FLR And “state officials” or “forestry officials” And Africa
			“Tree planting” And “state officials” or “forestry officials” And Africa
			“Forest landscape restoration” And “state officials” or “forestry officials” And Africa
			“Natural regeneration” And “state officials” or “forestry officials” And Africa
			Agroforestry And “state officials” or “forestry officials” And Africa
			“Farmer-managed natural regeneration” And “state officials” or “forestry officials” And Africa
			FLR And “state officials” or “Agriculture officials” or “staff of NGOs” And Africa
			“Tree planting” And “Agriculture officials” or “staff of NGOs” And Africa
			“Forest landscape restoration” And “Agriculture officials” or “staff of NGOs” And Africa
			“Natural regeneration” And “Agriculture officials” or “staff of NGOs”” And Africa
			Agroforestry And “Agriculture officials” or “staff of NGOs” And Africa
			“Farmer-managed natural regeneration” And Agriculture officials” or “staff of NGOs” And Africa
			FLR And private companies” or Chiefs And Africa
			“Tree planting” And private companies” or Chiefs And Africa
			“Forest landscape restoration” And private companies” or Chiefs And Africa
			“Natural regeneration” And private companies” or Chiefs And Africa
			Agroforestry And private companies” or Chiefs And Africa
			“Farmer-managed natural regeneration” And private companies” or Chiefs And
			FLR And farmers or community members And Africa
			“Tree planting” And farmers or community members And Africa
			“Forest landscape restoration” And farmers or community members And Africa
			“Natural regeneration” farmers or community members And Africa
			Agroforestry And farmers or community members And Africa
			“Farmer-managed natural regeneration” And farmers or community members And Africa or “Sub-Sahara Africa”
