# Supplementary material for: Outcomes of Forest Landscape Restoration Shaped by Endogenous or Exogenous Actors and Institutions? A Systematic Review on Sub-Saharan Africa
Source: Environ Manage. 2023 Mar 21;72(2):246–61. doi: 10.1007/s00267-023-01808-x (PMC10287779; doi:10.1007/s00267-023-01808-x)
Supplement: Supplementary file 2 [file 267_2023_1808_MOESM2_ESM.xlsx]

## Sheet: Sheet1
Title	Databases	Authors	Year	Countries	Sub-regions	Number of cases	Results of studies	Typologies of institutions				Sources of institution		Actors shaping FLR				Actors interest	Kind of exogenous actors' interests	Kind of endogenous actors' interests	Actors power and power manifestion (Coercion - force, bluff, threats; Di(s)incentive - money, support, subsidies cut, declaring actions as detrimental; Dominant information - Unverified info – compulsory or voluntary)	Actors power and power manifestation		Outcomes (economic, social, ecological, political)	Outcome (economic, social, ecological, political)	Research methods employed	Research methods employed
								Exogenous formal institutions	Exogenous informal institutions	Endogenous formal institutions	Endogenous informal institutions	External origin	Local origin	Exogenous actors	Exogenous actors	Endogenous actors	Endogenous actors
Women and landscape restoration: a preliminary assessment of women-led restoration activities in Cameroon	Web of Science, Scopus, Google Scholar	Mbile et al., 2019	2019	Cameroon	Central	1	Findings demonstrate that, although Cameroon’s rural women are still defined by the traditional gender constraints facing most of Africa’s rural poor, including women and other vulnerable groups, important restoration successes managed by women exist	AFR100, Bonn Challenge, NGOs, Women organisations			Women associations	External	local	Members of Women organisations	1	Members of Women's group	1	Cameroon’s agricultural policy and with the motivations of her pledge to restore 12 Million hectares of degraded landscapes by 2030	Political, economical, ecological		The results specifically show that, restoration successes occurred, where local women’s groups and associations were actively supported by higher-level networks, knowledge centres and NGOs.	Incentives, dominant information	External	Although addressing traditional constraints will broadly strengthen the role and success of women in natural resources management in general, women in these locations have, nevertheless, recorded important successes in restoration activities despite the restrictive factors.	Ecological+	Survey (quantitative)	Quantitative
Would strictly enforced forestry regulations affect farmers' stated intentions to plant indigenous fruits trees? Insights from Cameroon	Science Direct, Google Scholar	Foundjem-Tita et al., 2014	2014	Cameroon	Central	1	A majority of farmers are unaware of the laws governing access and trade in indigenous fruit tree species. Furthermore, even if strictly applied, a significant majority of farmers (60%) would not be discouraged by the regulations, from planting trees on their farms because it constitutes part of their traditional farming practices. Yet, the authors argue that planting of indigenous fruit tree spe…	Laws governing access and trade in NTFPs, government agencies				External		Forestry officials, police	2	Farmers	1	Some 87% claimed they are not aware of any laws and narrative discussions revealed they think government actions infringe on their legitimate rights to exploit and sell what they perceived is theirs. 43% of 13% explained that government’s decisions are meant to conserve the species	Ecological	Economic	Enforcement of laws governing access and trade in NTFP	Coercion	External	Limited enforcement of laws governing access and trade in NTFP which if strictly enforced may impact negatively on farmers’ intentions to plant the species on their farms is a clear reason to question the relevance of these regulations.	Ecological-, political-	A questionnaire with close-ended questions was used to collect the required information (quantitative)	Quantitative
Determinants of agroforestry technology adoption among arable crop farmers in Ondo state, Nigeria: an empirical investigation	Web of Science, Scopus, Google Scholar	Owombo & Idumah, 2017	2017	Nigeria	West	1	While the number of adult male and extension contact increased the intensity of agroforestry adoption, value of livestock reduced the technology adoption. This implies that varying factors affect farmers’ decision to adopt and intensity of use. The major constraint of agroforestry practice in the area is insecure land tenure.	Agroforestry technnology, Land policy on land tenure system				External		Agricultural extension officials	1	Farmers	1	Addressing the problem of land degradation as well as enhancing sustainable food production	Ecological, Economic		Extension contact increased the intensity of agroforestry adoption	Dominant information	External	26.1, 23.9, 12.7 and 5.3 % of the respondents adopted scattered trees, alley/hedge row, boundary tree/trees on farm and wind breakers, respectively	Ecological+	multi-stage sampling - structured questionnaire (Quantitative)	Quantitative
Why we fail: Stakeholders' perceptions of the social and ecological barriers to reforestation in southern Malawi	Web of Science, Scopus, Google Scholar	Whittaker, 2020	2020	Malawi	Southern	1	If Malawi is to meet its ambitious commitments under the Bonn Challenge, and more broadly, to advance towards sustainable, inclusive development, the government must find new approaches to create the enabling conditions for reforestation success. This work strongly suggests that those enabling conditions are socioeconomic, rather than being ecological or structural.	Bonn Challenge, government				External		Experts, government officials	2	Men and women (community members)	1	halting deforestation and implementing forest landscape restoration is a critical factor in arresting climate change, safeguarding biodiversity and protecting a range of ecosystem services that are critical to the survival of the human species	Ecological					They also concluded that government afforestation efforts were futile without coordinated, strategic investment in human capital and economic development in rural communities, shifting subsistence pressure away from public forest lands. A historically narrow focus on tree-planting activities has resulted in large public expenditures with small public returns	Ecological-, economic-	Focus group discussion (qualitative)	qualitative
Tree planting under customary tenure systems in malawi: impacts of marriage and inheritance patterns	Web of Science, Scopus, Google Scholar, Science Direct	Hansen et al., 2005	2005	Malawi	Southern	2	Results show that tree planting by men may indeed be dissuaded by uxorilocal marriage patterns. Furthermore, tree planting by married women is not necessarily promoted under uxorilocal patterns. Rather, a high incidence of non-married women appears to be associated with increased tree planting by women.			Marriages	ethnic group		Local origin		0	Village headman, community members, livestock keepers	3	As per Malawi government beliefs, there are some indications that virilocal households may plant more trees and inheritance to sons and daughters could increase investment incentives		Socio-cultural				Results regarding marriage patterns show that women in uxorilocal households (Uxorilocal) generally show significantly positive, and potentially large, incentive to plant trees, relative to the base case of women in virilocal households with intended inheritance to nieces and nephews (VirilocalNN	Ecological+	household survey (quantitative)	Quantitative
Transfer of knowledge on agroforestry management practices: the structure of farmer advice networks	Web of Science, Scopus, Google Scholar	Isaac et al., 2007	2007	Ghana	West	1	Farmers in both core and peripheral structural positions indicated that they observed fellow farmers and subsequently adopted their practices. Of highly sought farmers, 84% used external information, predominately from government institutions, thus functioning as bridging links between formal and informal networks. Both external and farmer-derived sources of knowledge of agroforestry practices we…	Agroforestry system, Forestry commission				External		Forestry officials	1	Farmers	1	Maintenance of productive agroforestry systems		Economic	Of highly sought farmers, 84% used external information, predominately from government institutions, thus functioning as bridging links between formal and informal networks. Both external and farmer-derived sources of knowledge of agroforestry practices were transferred through informal advice networks, providing available information throughout the farming community, as well as a foundation for …	Dominant information	External	Both external and farmer-derived sources of knowledge of agroforestry practices were transferred through informal advice networks, providing available information throughout the farming community, as well as a foundation for community-based adaptive management.	Ecological+, Socio-cultural	Interviews (quantitative)	Quantitative
The power of choice: How institutional selection influences restoration success in Africa	Web of Science, Scopus, Google Scholar	Walters et al., 2021	2021	Burkina Faso, Ghana, Senegal, Tanzania	West, East	5	While in all five cases, some restoration was achieved, in four of the case, there were negative consequences for social outcomes. In the fifth case, the project was implemented with respect for local knowledge and in ways that local stakeholders intended	forest management plan, NGO, forest management policies, ministry of environment, Ghana’s Community Forest Management Project, National Plantation Development Programme, Forest Service Division, Forest and Wildlife Policy, Collaborative Ressource Management Programmes, Convention on Biological Diversity, civil society organization			Customary authorities, rules, norms, forest users’ groups	External	local	IUCN, donors, officials of the Ministry of Environment, project and programme representatives, forest, livestock and agriculture officers, staff of Forest Service Division, government officials, staff of NGOs, national park managers	9	local elected officials, migrants and indigenous peoples, local people, village chiefs	4	The livelihood and landscape project pursued integrated ecological, socio-economic and political objectives, reserved areas for end of dry season forage, as well as to provide sources of wood and tree products. The interest of the MTS is to achieve effective forest resource regeneration and management. Modified taungya groups (MOTAGs) receive parcels of degraded forestlands and tree seedlings to …	Ecological, economic, political		Local government as the main partner to implement the project, transferred them funds, and provided materials and technical support for the implementation, monitoring and evaluation of the restoration activities. Under the supervision of the local government, the local people were organized into forest users’ groups and carried out the reforestation activities. Participating farmers received free…	Incentives	External	The project successfully restored the forest landscape and nine years later, in 2019, the restored forest persists. However, the resulting unhappiness and frustration of certain groups among the local people reduced the project’s overall impacts and people’s trust and support for future restoration and conservation work in the area. Although working with local government is important, downward ac…	Ecological+, Socio-cultural, Econonic+	transect walks, simple participatory land use planning, expert knowledge, and focus group discussions, semistructured interviews, conducted interviews and administered questionnaires, participant observation, semi structured face-to-face interviews, and focus group discussions (qualitative and quantitative)	Both qualitative and quantitative
The quest for context-relevant governance of agro-forest landscape restoration in Central Malawi: Insights from local processes	Web of Science, Scopus, Google Scholar	Djenontin & Zulu, 2021	2021	Malawi	Southern	2	Dynamizing relevant policy spaces, institutions, and processes that foster necessary deliberation, learning, and coordination is important to mitigate negative institutional externalities. Findings uncover challenges of governance integration and can inform necessary institutional arrangements for well-coordinated landscape-scale restoration in Malawi and similar contexts in sub-Saharan Africa	District Environment Sub-Committee, Department of Forestry, Improved Forest Management for Sustainable Livelihoods Program		Catchment Conservation Committee, Local Forest Management Board	Traditional authorities	External	Local	District Agriculture Development Officer, Environment District Officer, NGOs	3	Group Village Heads	1	Trees, bamboos, firewood, poles, medicines; fruits, thatch grass, mushrooms, grazing animals in specific zones; Opportunities of being part of RUGs; Tree seedlings to plant on individual farms; Incentives. (With BMCs managing FRs, forest resources are generally sold. With VNRMCs/VFCs managing VFAs, many benefits are often free by request from traditional leaders or during organized collection per…		Economic	Training and operational support given by NGOs; Tree seedling handouts; Travel for exchange visits; In-kind handouts (food for work); Meeting allowances; Monetary handouts (cash for work: e.g. K14,400/24 days). Mostly visual – state of forests and trees in the landscape during patrolling and tree planting works; Some previous efforts of tree counting in collaboration with extension workers (with …	Coercion, incentives	External	Our analysis reveals that although fragmented, the current governance system shares the attributes of a PGS, featuring a nested multilevel model ordering multiple and independent sectoral governance institutions across different scales. Cooperation is limited, inadequately fostered, and incongruent approaches to collective resources restoration with respect to incentive and direct benefit levels …	Ecological+	focus group discussions, key informant interviews (qualitative)	qualitative
The policy terrain in protected area landscapes: challenges for agroforestry in integrated landscape conservation	Web of Science, Scopus, Google Scholar	Ashley et al., 2006	2006	Uganda, Cameroon, Mali	East, Central, West	3	Across the sites in Uganda, Cameroon and Mali, the study revealed a rough policy terrain for agroforestry – systemic market constraints, contradictions between development approaches and conservation objectives, and inconsistencies in institutional and regulatory frameworks.	Protected area policy			‘Traditional’ tenure claims, Resource user groups; Legally, rural Cameroonians living on the borders of CMNP and The Dja have no access to the protected forest resources, including wood products, non-timber forest products, and bushmeat. However, park officials, local leaders, and villagers agree that the conservation boundaries are not respected.	External	local	mayors, regional government, administrators, forest officers, environment officers, park officials, national and internation al NGOs, industrial users	8	Village leaders, farmers, harvesters	3	To enhance and stabilize rural livelihoods, while reducing pressure on protected areas, enhancing habitat for some wild species, and increasing connectivity of landscape components. Farmers use on-farm trees for at least 16 different functions that demand different wood and non-wood properties. For example firewood, charcoal, building materials, mortars, beer boats, stools and other household ite…	Eological, economic	Economic	The second village was penalized with a fine of 250,000 CFA (approximately $476) for grazing their animals in the classified forest as retribution for alerting the forest service to a ‘big man’s’ herd that was ‘parked’ inside. Villages are generally frustrated and disillusioned, and freely admit that if ‘others’ can benefit from the forest resources then they will too	Disicentive	External	Systemic market constraints, contradictions between development approaches and conservation objectives, and inconsistencies in institutional and regulatory frameworks.	economic-, ecological+	semi-structured interviews, Focus group discussion (qualitative)	qualitative
The Pattern and Process of Adoption and Scaling up: Variation in Project Outcome Reveals the Importance of Multilevel Collaboration in Agroforestry Development	Web of Science, Scopus, Google Scholar	Johansson et al., 2013	2013	Tanzania	East	1	In districts and zones where collaboration among the project staff, government counterparts and other stakeholders had been established at multiple levels, more agroforestry trees survived and a larger proportion of households practiced agroforestry.	Agroforestry, NGO, donor agency (Swedish International Development Cooperation Agency), Regional and District Agricultural Office				external		NGOs	1	Local households	1	The project‘s development objective was to make a substantial improvement in the livelihood of this group through improved food and nutritional security, increased fuel wood availability, and increased sources of income.	Economic	Economic	ViAF reaches over one million people with training and advice through seven projects in the Lake Victoria basin. To train and motivate the pioneering households in a village to plant trees for a season or two can be accomplished through the effort of a project extension agent.	Dominant information	External	After seven years, the Vi Agroforestry Project in the Mara Region of Tanzania had an inter-village variation in the proportion of households with tangible surviving agroforestry trees ranging from 10%–90%.	Ecological+	Multiple methods (qualitative and quantitative)	Both qualitative and quantitative
Strategies for empowering the local people to participate in forest restoration	Web of Science, Scopus, Google Scholar	Galabuzi et al., 2014	2014	Uganda	East	1	The findings show that the local people mainly engaged in practices that address their needs concurrently. The most reported practices include: planting trees on farm, enrichment tree planting in the forest, control of soil erosion, and control of invasive alien species. The main pre-conditions for their participation in forest restoration is assurance for more access to forest resources			Community Based Organizations			local		0	Local people, Community Based Organizations	2	The main pre-conditions for their participation in forest restoration is assurance for more access to forest resources		Economic				The most reported practices include: planting trees on farm, enrichment tree planting in the forest, control of soil erosion, and control of invasive alien species.	Ecological+	Individual semi-structured interviews, focus group discussions and participatory forest surveys (qualitative and quantitative)	Both qualitative and quantitative
Smallholders' Tree Planting Activity in the Ziro Province, Southern Burkina Faso: Impacts on Livelihood and Policy Implications	Web of Science, Scopus, Google Scholar	Etongo et al., 2015	2015	Burkina Faso	West	1	Tree planters were mainly farmers who held large and old farm areas, were literate and relatively wealthy, had favorable attitudes toward tree planting, and with considerable years of participation in a farmers’ group. The main reasons for planting trees included income generation from the sale of tree products, access to markets and local support for tree planting. Preference for agriculture, te…	Land tenancy laws, tree-planting initiative			Farmers' group or forest management groups	external	local	Scientists,doners, the government, World Agroforestry Center (ICRAF), TREE AID, Foods Resource Bank, African Cashew Initiative (ACI)	7	tree growers, land chiefs, households	3	Following the devastating drought and famine that occurred in the 1970s and 1980s, and because of the importance of trees for soil fertility management, re-greening as a strategy to rebuild resilience in the Sahel has been the focus of scientists, development agencies, the government, and non-governmental organizations. The main reasons for planting trees included income generation from the sale …	Ecological	Economic, technical support	External actors are promoting tree planting activities in different parts of the country that provide seedlings to farmers for free or at a discounted price	Incentives	External	Results indicate that the majority of farmers interviewed planted Mangifera indica (50%), Anacardium occidentale (32%) and Moringa oleifera (30%). In a number of trees planted, Eucalyptus camaldulensis, Mangifera indica and Anacardium occidentale dominated. Farm households that were relatively poor, had smaller workforces and smaller farm sizes were not willing to continue tree planting	Ecological+, economic-	key informants, household interviews, focus group discussions, and field observations (qualitative and quantitative)	Both qualitative and quantitative
Questioning the link between tenure security and sustainable land management in cocoa landscapes in Ghana	Web of Science, Scopus, Google Scholar, Science Direct	Asaaga et al., 2020	2020	Ghana	West	2	the study demonstrate that different types of SLM investments (including soil improvements, onfarm tree planting and conservation of naturally-occurring tree species) were undertaken by farmers, even those who perceived their tenure rights as insecure. However, the results demonstrate that different components of tenure security influence adoption of SLM practices in ways which are not consistent…	Statutory Land tenure policies			Customary land tenure arrangements	external	local	Extension officers	1	Farmers	1	Conservation of forest land by the state and access to credit, modernised agricultural inputs	Ecological	Economic	Furthermore, the relationship between tenure security and SLM investments is also mediated by other important non-tenurial factors (including access to credit, modernised agricultural inputs and targeted extension service support).	Incentives	External	The findings of the study demonstrate that different types of SLM investments (including soil improvements, onfarm tree planting and conservation of naturally-occurring tree species) were undertaken by farmers, even those who perceived their tenure rights as insecure.	Ecological+	380 surveys covering 796 plots and a series of key informant interview (quantitative)	Quantitative
Promoting cocoa agroforestry under conditions of separated ownership of land and trees: Strengthening customary tenure institutions in Cameroon	Web of Science, Scopus, Google Scholar, Science Direct	Folefack & Darr, 2021	2021	Cameroon	Central	1	The policy intervention scenarios (cocoa certification, payment from voluntary carbon projects and reform of the current customary tenure system) led to more fruit trees being planted (14–71 trees/ha) and increased the net social benefit (266,418 to 5,753,595 FCFA/ha). Both farmer categories gained in each of the scenarios, with the fruit producers benefiting more than the cocoa croppers. Among t…	Cocoa certification		Reformation of customary land tenure	Customary land tenure arrangements	external	local	Government officials,	1	Farmers	1	Among the investigated policy instruments, a land tenure reform inducing a fair revenue sharing proved to be the most effective in encouraging tree planting in cocoa farms.		Political, economic	The policy intervention scenarios (cocoa certification, payment from voluntary carbon projects and reform of the current customary tenure system) led to more fruit trees being planted (14–71 trees/ha)	Incentives	External	The policy intervention scenarios (cocoa certification, payment from voluntary carbon projects and reform of the current customary tenure system) led to more fruit trees being planted (14–71 trees/ha) and increased the net social benefit (266,418 to 5,753,595 FCFA/ha).	Ecological+, economic+	Farmers' survey - questionnaire (quantitative)	Quantitative
Poverty and climate change challenges for sustainable intensification of cocoa systems	Web of Science, Scopus, Google Scholar, Science Direct	Boeckx et al., 2020	2020	Ghana	West	1	We showed that only 33 and 15% of cocoa producing families acquire sufficient income from cocoa to reach ‘living income’. Besides price and yield incentives, agroforestry for climate change adaptation and preservation of other ecosystem services (e.g. greenhouse gas mitigation) should be promoted, while recognizing that farmer’s willingness to invest in tree planting links with informal rights fo…				Customary land tenure systems		local		0	Families, farmers	2							We showed that only 33 and 15% of cocoa producing families acquire sufficient income from cocoa to reach ‘living income’. Besides price and yield incentives, agroforestry for climate change adaptation and preservation of other ecosystem services (e.g. greenhouse gas mitigation) should be promoted, while recognizing that farmer’s willingness to invest in tree planting links with informal rights fo…	Economic+	household survey (quantitative)	Quantitative
Poverty Alleviation and Environmental Restoration Using the Clean Development Mechanism: A Case Study from Humbo, Ethiopia	Web of Science, Scopus, Google Scholar	Brown et al., 2009	2009	Ethiopia	East	1	The Humbo Project assists communities affected by environmental degradation including loss of biodiversity, soil erosion and flooding with an opportunity to benefit from carbon markets while reducing poverty and restoring the local agroecosystem. Involving the regeneration of 2,728 ha of degraded native forests, it brings social, economic and ecological benefits—facilitating adaptation to a chang…	Humbo Community- based Natural Regeneration Project, international and local NGOs				External		World Vision Australia and World Vision Ethiopia	2	Community members	1	Stimulate community development while engaging in environmental restoration.	Economic, Ecological		The Humbo Project assists communities affected by environmental degradation including loss of biodiversity, soil erosion and flooding with an opportunity to benefit from carbon markets while reducing poverty and restoring the local agroecosystem. A key feature of the project has been facilitating communities to embrace new techniques and take responsibility for large-scale environmental change, m…	Incentive, dominant information	External	Involving the regeneration of 2,728 ha of degraded native forests, it brings social, economic and ecological benefits—facilitating adaptation to a changing climate and generating temporary certified emissions reductions (tCERs) under the Clean Development Mechanism. Communities were able to harvest fodder and firewood within a year of project initiation and wild fruits and other non-timber forest…	Social+, economic+ ecological +	desk study of key project documents, external assessment reports, the report of the external validator, key informants, and site visits (qualitative)	qualitative
National and International Policies and Policy Instruments in the Development of Agroforestry in Chad	Web of Science, Scopus, Google Scholar	Foundjem-Tita et al., 2021	2021	Chad	Central	1	Results show that Chad has no specific agroforestry policy but opportunities for agroforestry can be found in some of the above-mentioned policy documents and government strategies. Gaps in existing laws give room for rent-seekers to collect individual (USD 272–909) and collective (USD 36–1818) access fees to trees on both forest and farmland. We propose that the government of Chad should unmask …	Forestry law,The National Rural Investment Plan, The countries’ 2015 action plan for the UNFCCC , tree-planting week ordinance				external		Government of Chad officials, Global Environment Facility (GEF)	2	Local farmers	1	The ordinance in Article 2, specifies that the objective of the tree-planting week is to protect the environment and promote reforestation	Ecological		The study demonstrated that some international donors are already assisting the government of Chad to push forward its tree-planting initiatives. We found that some activities to celebrate the tree-planting week have focused on promoting agricultural production through the planting of high value tree crops and other forest species on farmland and thus should be encouraged.	Coercion, incentives	External	The study revealed that a good number of tree-planting initiatives involving farmers, are ongoing in the country. We found that some activities to celebrate the tree-planting week have focused on promoting agricultural production through the planting of high value tree crops and other forest species on farmland and thus should be encouraged. the restoration of large areas of agroforestry parkland…	Ecological+, Economic +	Interviews and focus group discussions, household surveys, literature review (qualitative and quantitative)	Both qualitative and quantitative
Modified taungya system in Ghana: a win-win practice for forestry and adaptation to climate change?	Science Direct, Google Scholar	Kalame et al., 2011b.	2011	Ghana	West	1	The findings indicate that MTS takes into consideration most of the activities of an adaptation strategy, is a profitable venture (BCR > 1) and has a high potential to reduce vulnerability due to short-term food production and long-term plantation establishment. Resource management in MTS is promising in the short term, but challenges remain to meet livelihood and adaptation needs in the medium a…	1994 Wildlife and Forest Policy (WFP) and forest plantations development programme, modified taungya system (MTS) (a reforestation programme), Forestry commission, forest services division, Land Allocation and Taungya Management Committee			Traditional authority	External	local	Forest services division officials, regional and district plantation development officers	2	Local farmers, chiefs, Taungya headsmen	3	Policy instruments related to MTS align with the forestry, climate change and the development goals of Ghana	Ecological, Economical		MTS, the reforestation of degraded forest lands and food production, align with the political and developmental context of Ghana. This is done by allowing local people the oportunity to access state land and to use it for agroforestry until the trees reach canopy level.	Incentives	External	MTS a profitable venture (BCR > 1) and has a high potential to reduce vulnerability due to short-term food production and long-term plantation establishment. Resource management in MTS is promising in the short term, but challenges remain to meet livelihood and adaptation needs in the medium and long term. We conclude that MTS is a potential win–win practice for forestry and adaptation.	Ecological+, economic+	semi-structured questionnaire, focus group dicussion (qualitative)	Qualitative
Local organisations and decentralised forest management in Uganda: roles, challenges and policy implications	Web of Science, Scopus, Google Scholar	Turyahabwe et al., 2007	2007	Uganda	East	1	local organisations promoted decentralised forestry functions such as forest monitoring, making of forest byelaws, tree planting, environmental education, collaborative and integrated planning and budgeting. Donor and central government fiscal support, awareness of forest degradation, understanding the role of forestry and the desire to conserve forests motivated local organisations to participat…	National Forestry Authority, District Forestry Services, 2001 Forest policy, By-laws		Community-based organizations, culture and religious organizations		external	local	Donor and central government, staff of NGOs, Members of Production and Environment Committees	5	Community members	1	Donor and central government fiscal support, awareness of forest degradation, understanding the role of forestry and the desire to conserve forests motivated local organisations to participate in decentralised forest management.		Economic, Ecological	It was found that local governments support activities aimed at conservation of forest resources, improving the welfare of local people and restoration of degraded areas such as tree planting, forest policing, and monitoring and apprehending forest offenders.	Incentives, coercion	External	Lack of a clear policy on ownership and control of private forest resources, inadequate fiscal support from national government, inequitable distribution of benefits and inadequate delegation of decision-making powers over forest management to local actors have hindered full implementation of decentralised forest management	Political-	Semi-structured questionnaires and key informant interviews (qualitative)	qualitative
Local Institutions and the Governance of Tree Resources: The Case of the Shea Tree (Vitellaria paradoxa C.F Gaertn.) in West Nile Region of Uganda	Web of Science, Google Scholar	Acema et al., 2021	2021	Uganda	East	2	The results showed the existence of seven different rules that were categorised as management, conservation and harvesting rules. The level of compliance to rules for the Shea tree was higher in Nebbi than Arua. Involvement in rule crafting, clarity of resource boundary, age, education level and ethnicity of respondents significantly influenced participation in rule enforcement. The study conclud…	Shea tree management, conservation and harvesting rules			Local rules crafted by elders and chiefs were developed through community or clan meetings and Kingdom council sittings	external	local	District Forest officers and Local Council Chairpersons	2	elders, chiefs and the paramount chief	3	The forms of incentives for monitors included; allocating part of the fines used as a sanction on infractions which could be in form of cash or domestic animals (14.5%) and special recognition of monitors during social functions by the paramount chief, elders and local government officials (6%).		Economic, socio-cultural				Rule enforcement is better in communities with a hierarchical traditional governance system with a paramount chief and chiefs than those without. The informal rules crafted by chiefs among the Alur in Nebbi district are better enforced than the formal rules crafted by Local council members at various levels among the Lugbara community in Arua district thus debunking the common narrative among mai…	Ecological+	Household survey, key informants and focus group discussions (qualitative and quantitative)	Both qualitative and quantitative
Interaction between agroforestry and women's land tenure security in sub-Saharan Africa: A matrilocal perspective	Web of Science, Scopus, Google Scholar, Science Direct	Benjamin et al., 2021	2021	Malawi	Southern	1	Results suggest women famers who gained access to land through inheritance or purchase were less likely to invest in agroforestry. However, married (non-native) women farmers have a higher probability to invest in agroforestry after purchasing land, likely to demark their access right in relation to their husbands	Statutory Land tenure policies			Customary tenure system	external	local	State agencies	1	Women farmers	1	Matrilocal women famers who gained access to land through inheritance or purchase were less likely to invest in agroforestry. The need to legitimize land property rights through agroforestry seems to be less pressing. This is different for non-native married women farmers. They have a higher probability to invest in agroforestry after purchasing land, likely to demark their access right in relati…		Political	By way of summary, agroforestry appears to be already a sought instrument by women farmers to secure land tenure rights. Those who are better off, seem to employ this instrument more easily. Poor women farmers may need external support to make use of this instrument, on the one hand to secure their land property rights and on the other hand to diversify their production risks.	Incentives	External	Results suggest women famers who gained access to land through inheritance or purchase were less likely to invest in agroforestry.	Ecological-	Survey (quantitative)	Quantitative
Institutional Analysis of Adoption of Agroforestry Practices in the Eastern Cape Province of South Africa	Google Scholar	Zerihun, 2020	2020	South Africa	Southern	1	The study finds that a larger number of extension services, access to credit, access to extension, information exchange among farmers, trust in local institutions, active participation in social groups and organisations, and prior exposure to agricultural technologies are the variables that positively affect the adoption of agroforestry innovations in the study area	Statutory Land tenure policies, agroforestry innovation			Customary tenure system	external	local	Extension officers	1	farmers, chiefs	2	access to credit, access to extension, information exchange among farmers,		Economic, technical support	A larger number of extension services, access to credit, access to extension, information exchange among farmers, trust in local institutions, active participation in social groups and organisations, and prior exposure to agricultural technologies are the variables that positively affect the adoption of agroforestry innovations in the study area	Incentives, dominant information	External	The adoption of agroforestry innovations in the study area	Ecological+, economic+	questionnaire (quantitative)	Quantitative
Influence of property rights on farmers' willingness to plant indigenous fruit trees in Malawi and Zambia	Web of Science, Scopus, Google Scholar	German et al., 2009	2009	Malawi and Zambia	Southern	2	Results revealed that 98% of land cultivated by smallholder farmers in Malawi and Zambia were under customary land tenure system, and were conducive for tree cultivation as opposed to leasehold land tenure systems. The existing land user-rights of customary land were of private property regime, and provided smallholder farmers much freedom in land utilization. Household tree tenure was observed t…	Ministry of Agriculture			Customary land tenure, norms, practices	external	local	extension staff, government	2	Farmers	1	Farmers’ ressource endowment, cultural practices and socio-economic characteristics had overriding effects on fruit tree planting.		Economic, socio-cultural				The weak extension capacity, lack of knowledge in IFT cultivation, seedling scarcity, cultural norms such as matrilineal inheritance system were identified as major disincentives to fruit tree planting.	Ecological-	reconnaissance surveys, household surveys and focus group discussions (qualitative and quantitative)	Both qualitative and quantitative
Implications of local policies and institutions on the adoption of improved fallows in eastern Zambia	Web of Science, Scopus, Google Scholar	Ajayi & Kwesiga, 2003	2003	Zambia	Southern	1	The effectiveness of the bylaws is influenced by many factors such as ambiguous interpretation of the bylaws, relying exclusively on moral persuasion to enforce the bylaws and lack of well defined responsibilities for enforcing the bylaws, conflict of economic interests among different stakeholders within the communities.	By-laws on livestock browsing and fire outbreak				external		agricultural camp officers/extension workers and agroforestry workers, NGOs	3	Farmers, traditional authorities (chiefs)	1	The bylaws are directed primarily to shaping the way farm enterprises are conducted such that they minimize negative externalities to other members of the community rather than a legislation directed against a particular group of households.	Economic	Economic	Monitoring or policing against fire outbreak and browsing of livestock	Ceorcion	External	There is a general improvement now in the implementation of the bylaws and reduction in the constraints posed by fire and browsing compared with the situation in the previous five years. However, the specific bylaw on herding of animals is more effective than the bylaw against bush fires. The bylaws are more effective in reducing the constraints in patrilineal communities than in matrilineal loca…	Ecological+	Using a combination of village workshops, expert opinion surveys and structured questionnaires (qualitative and quantitative)	Both qualitative and quantitative
Household attributes promote diversity of tree holdings in rural areas, South Africa	Web of Science, Scopus, Google Scholar	Shackleton et al., 2008	2008	South Africa	Southern	1	In terms of density of trees per household, gender of the household head was the only significant correlate, with female-headed households having significantly fewer trees than their male-headed counterparts				Customary land tenure arrangements		Local		0	Male-headed households, female-headed households	2							overall, men plant more trees than women, but this was related to wider patterns of land tenure and inheritance patterns such that there were many exceptions to this general pattern	Ecological+, Socio-cultural	Quantitative and qualitative data were collected from 228 randomly selected households within the six villages.	Both qualitative and quantitative
Gully Rehabilitation Trusts: Fighting soil erosion through community participation in western Kenya	Web of Science, Scopus, Google Scholar, Science Direct	Peterson et al., 2018	2018	Kenya	East	1	We argue the need not only to scale-up from the grassroots, but to also scale-down from the global institution, and to scale-across both vertical and horizontal lines of institutional collaboration so as to enhance the potency of the cooperative effort it will take to secure lands and livelihoods affected by soil erosion.	NGO, AFR100				external		Nyando Development Community Center for Environmental Conservation (NYADEC)	1	CBOs	1							In this article, we have tried to shine a light on this scene, setting what is taking place in Nyakach within larger contexts— the current context of enhanced global attention being given to soil loss through such mechanisms as the Bonn Challenge; the spatial contexts of soil erosion's manifestation in Kenya; and the historical context of the long sequence of interventions directed by various glo…	Ecological+, economic+	Case study (qualitative)	qualitative
Governance of restoration and institutions: Working with Ghana’s Community Resource Management Areas	Google Scholar, Scopus, Science Direct	Baruah et al., 2016	2016	Ghana	West	1	In the high forest zone however, where this case study occurs, resources are more individually owned and landscape restoration activities such as integration of indigenous trees on farms (mostly cocoa) and some commercial tree plantations of fast growing exotic species are being undertaken. In the transition and savanna regions of Ghana where wildfire prevention and control, livestock grazing and…	Community Ressource Management Areas, Ghana Forest and Wildlife Policy 2012 and Ghana’s National REDD+ Strategy				external		officals of wildlife division of the forestry commission of Ghana	1	Farmers	1	To address participatory management outside protected areas, including a focus on forest landscape restoration	Ecological		In some CREMAs, on-farm restoration is the focus. Farmers are encouraged to plant trees in order to increase productivity and carbon stocks and diversify incomes including from other commercialized tree species (e.g. Terminalia superba and Allanblackia parviflora). Such work contributes to the restoration of functioning agroforestry systems	Dominant information	External	A more communal approach to resource management, utilization and benefit sharing is a viable and common practice. In the high forest zone however, where this case study occurs, resources are more individually owned and landscape restoration activities such as integration of indigenous trees on farms (mostly cocoa) and some commercial tree plantations of fast growing exotic species are being under…	Ecological+, Economic+	Case study (qualitative)	qualitative
Gender relations in changing agroforestry homegardens in rural Ethiopia	Web of Science, Scopus, Google Scholar, Science Direct	Gebrehiwot et al., 2018	2018	Ethiopia	East	1	We identified that customary institutions restrict women's access to land, market and trading, decision-making process at the household and community levels. We conclude that while international and national legal documents recognize women's contribution, and their human/civil rights, in practice rural women are still disadvantaged	Land policies			Norms and customs that regulate socio-economic life	external	local	State agencies	1	Women farmers	1	The traditional agroforestry homegardens have been gradually changing from self-subsistence farming towards mainly commodity production of new cash crops' monocultures, dominantly khat (Catha edulis)	Ecological+, economic+					The formal institutions on women's rights in rural Ethiopia are, for various reasons, not able to modify the customary institutions at the local level. Because of women's limited access to land together with the recent change to khat monoculture production women's position has become even more vulnerable than previously. In the khat farming practice women have no longer say on what to grow, proce…	Socio-cultural-	legal documents, key informant interviews, semi-structured interviews in households and focus group discussions (qualitative and quantitative)	Both qualitative and quantitative
Farmers' fruit tree-growing strategies in the humid forest zone of Cameroon and Nigeria	Web of Science, Scopus, Google Scholar	Degrande et al., 2006	2006	Cameroon and Nigeria	Central, West	6	The key factors determining the differences in tree-growing strategies between communities appear to be market access, land use and access to forest resources. Within communities, differences between individual households were less easy to explain but tenure was important as was farm size.				Customary land tenure				0	farmers	1	The key factors determining the differences in tree-growing strategies between communities appear to be market access, land use and access to forest resources		Economic				Farmers retain trees on their farms	Ecological+	Semi-structured household interviews and full-farm fruit tree inventories (qualitative and quantitative)	Both qualitative and quantitative
Farmer Perceptions and Economic Performance of Cocoa Agroforestry Shade Levels in Ghana	Web of Science, Scopus, Google Scholar	Owusu et al., 2021b	2021	Ghana	West	1	Policies that promote awareness creation and increase knowledge on cocoa agroforestry shade levels are essential ingredients for forest sustainability in sub-Saharan Africa	Policies on agroforestry				External		State agencies	1	farmers	1	Improving productivity of cocoa farms while ensuring forests sustainability through cocoa agroforestry	Economic, Ecological	Economic	Policies that promote awareness creation and increase knowledge on cocoa agroforestry shade levels are essential ingredients for forest sustainability in sub-Saharan Africa	Dominant information	External	The results from the study show that apart from market forces, farmers’ ecological perceptions play a crucial role in the establishment of agroforestry shade levels. There is also evidence to suggest that the medium shade cocoa agroforestry has a higher economic performance.	Ecological+, Economic+	Survey instrument is composed of open ended and close-ended quantitative and questions qualitative	Both qualitative and quantitative
Farmer nurseries as a catalyst for developing sustainable land use systems in southern Africa. Part B: Support systems, early impact and policy issues	Web of Science, Scopus, Google Scholar, Science Direct	Böhringera & Ayuk, 2003	2003	South Africa	Southern	3	With large numbers of women participating in nurseries and tree transplanting, their specific resource constraints need to be fully addressed. Overall results showed that farmer nurseries played a number of important and interrelated catalytic functions in building natural, human and social capital.	International NGO (ICRAF)				external		International NGO (ICRAF)	1	Farmers	1	This function carried out by an international organization, however, is only seen as a temporary one in triggering the scaling-up of agroforestry impact	Ecological		The supply of tree seed was an exemption with ICRAF being the dominant supplier. This function carried out by an international organization, however, is only seen as a temporary one in triggering the scaling-up of agroforestry impact	Incentives	External	The early tree planting impact of farmer nurseries was assessed in Malawi. Support for hard inputs came largely from single service providers, with significant and increasing contributions coming from farmers themselves. Soft inputs came from a larger diversity of providers with collaborative effort gaining importance	Ecological+	Interviews were conducted with farmers to collect information on problems encountered and the nature of support they received (qualitative and quantitative)	Both qualitative and quantitative
Farmer attitudes and intentions towards trees in cocoa (Theobroma cacao L.) farms in Cote d'Ivoire	Web of Science, Google Scholar	Gyau et al., 2014	2014	Ivory Coast	West	1	Results show that both current and likelihood of deliberately planting treeswith cocoa in the future is significantly affected by extension and certification programs, severity of diseases affecting cocoa, and geographic zone. Future intentions to associate trees with cocoa are further influenced by the age of the farmers, household size and the average age of the cocoa farm.	Cocoa agroforestry and certification				external		Agricultural extension officials	1	Farmers	1	Interest is now high in establishing sustainable cocoa agroforestry systems through the reintroduction of shade trees	Ecological		Furthermore, extension and certification programs seem to have influence on farmers’ interest and willingness to plant shade trees in their cocoa farms. This is an encouraging result which shows that the extension efforts should continue, particularly in the zones where adoption intention is still low and where farmers report lack of awareness of the benefits of agroforestry.	Dominant information, coercion	External	Furthermore, extension and certification programs seem to have influence on farmers’ interest and willingness to plant shade trees in their cocoa farms. This is an encouraging result which shows that the extension efforts should continue, particularly in the zones where adoption intention is still low and where farmers report lack of awareness of the benefits of agroforestry.	Economic+, Ecological+	survey of cocoa farmers (quantitative)	Quantitative
Factors influencing the adoption of agroforestry by smallholder farmer households in Tanzania: Case studies from Morogoro and Dodoma	Web of Science, Scopus, Google Scholar	Jha et al., 2021	2021	Tanzania	East	2	When farmers perceive rainfall to be changing, their land rights to be only moderately secure and their right to plant trees to be dependent on obtaining permission from the land owner or family members, they are less likely to adopt agroforestry. If the farmer perceives the land to be relatively fertile and has the intention to improve or maintain the fertility of	Agroforestry intervention			Customary land tenure on land ownership and usage	External	Local	Government	1	Farmers, land owners, family members	2	If the farmer perceives the land to be relatively fertile and has the intention to improve or maintain the fertility of his plot in the future then the likelihood of adopting agroforestry increases.		Economic+	Results indicate that only 71 farmers (10.19 %) report planting new trees and actively practicing agroforestry. Farmers who are part of a project, are able to rent land and have a source of seedlings are more likely to adopt agroforestry	Incentives	External	Results indicate that only 71 farmers (10.19 %) report planting new trees and actively practicing agroforestry. Farmers who are part of a project, are able to rent land and have a source of seedlings are more likely to adopt agroforestry	Economic+, Ecological+	household survey data (quantitative)	Quantitative
Does an agroforestry scheme with payment for ecosystem services (PES) economically empower women in sub-Saharan Africa?	Google Scholar, Science Direct	Benjamin et al., 2018	2018	Kenya	East	1	The results suggest that women participation in agroforestry schemes with PES reduces their profit inefficiency and thus contributes to their economic empowerment.	Payment for ecosystem services, The International Small Group Tree Planting Program				external		International NGO (The International Small Group Tree Planting) staffs	1	Farmers	1	Agroforestry schemes with payment for ecosystem services (PES) endeavor to strike a gender balance making female smallholder farmers’ operations as profitable and sustainable as those of their male counterparts	Ecological, economic	Economicl, socio-cultural	Agroforestry schemes with payment for ecosystem services (PES)	Incentives	External	The results suggest that women participation in agroforestry schemes with PES reduces their profit inefficiency and thus contributes to their economic empowerment.	Economic+	A semi-structured questionnaire (quantitative)	Quantitative
Determinants of farmers' tree planting behaviour in the north west region of Cameroon: the case of Prunus africana	Web of Science, Scopus, Google Scholar	Gyau et al., 2012	2012	Cameroon	Central	1	We conclude that Prunus information and planting campaigns can be effective if they are accompanied with policies which influence better prices, supply of seeds and seedlings, and address land tenure issues	Land tenure laws				External		research and development NGOs	1	Farmers	1	To reduce pressure on existing natural stock of prunus	Ecological					Results from interviewing 154 farmers who have been trained on tree domestication techniques suggest that male farmers and those who bought their land have planted Prunus in their farms	Ecological+	Focus group discussion and household survey (qualitative and quantitative)	Both qualitative and quantitative
Contribution of Smallholder Tree Growers to Increasing Tree Cover in Kaliro District	Web of Science, Scopus, Google Scholar	Kisegu et al., 2019	2019	Uganda	East	1	Growers who planted the most trees were male or engaged in small-scale business, possessed a university degree and received support from the government. STGs affiliated to treegrowing associations appear to have planted fewer trees than those outside treegrowing associations.	Tree growers associations, goverment				External		Government	1	Tree growers, tree growers associations	2	Income generation was cited as the STGs planters’ main motivation for planting trees. However, the key immediate benefit was firewood.		Economic	Growers who planted the most trees were male or engaged in small-scale business, possessed a university degree and received support from the government	Incentives	External	Smallholder Tree Growers affiliated to treegrowing associations appear to have planted fewer trees than those outside treegrowing associations.	Ecological-	Interviews (quantitative)	Quantitative
Contribution of Parkland Agroforestry in Meeting Fuel Wood Demand in the Dry Lands of Tigray, Ethiopia	Web of Science, Scopus, Google Scholar	Tadele et al., 2020	2020	Ethiopia	East	1	The results showed that Parkland Agroforestry contributes about 109 ton of fuel wood annually in the study village, which is about 75% of the total energy demand of the village. The result of the Propensity Score Matching model also revealed that there was significant difference on the time they spent to collect fuel wood and income among the PLAF user and non-user households.				Parkland Agroforestry (norm)		local		0	Households	1	Parkland agroforestry (PLAF) practice as an alternative source of fuel wood and the subsequent improvement in the livelihood of the users in Tigray, northern Ethiopia		Economic				The results showed that PLAF contributes about 109 ton of fuel wood annually in the study village, which is about 75% of the total energy demand of the village.	Economic+	structured questionnaires, guided field observations, key informants interview and focus group discussion (qualitative and quantitative)	Both qualitative and quantitative
Constraints to the adoption of fodder tree technology in Malawi	Web of Science, Scopus, Google Scholar	Toth et al., 2017	2017	Malawi	Southern	1	The general lack of knowledge regarding FTT was identified as the largest constraint to adoption. It was further confounded by other factors such as the lack of market access, inconsistent emphasis of training organizations during extension efforts, gender disparities, poor land quality, and issues of land tenure. The ‘‘extension environment’’ created by the AFSP influenced the perceptions of SLF…	Fodder tree technology, Agroforestry Food Security Program, laws and policies			Customary laws	External	Local	Forestry Extension officers, government	1	Livestock farmers	1	Fodder tree technology (FTT) can be a sustainable strategy for addressing the limited (and possibly declining) fodder-andfeed supplies in Malawi	Economic+					Limited adoption of Fodder tree technology	Ecological-	Household surveys and in-depth interviews (qualitative and quantitative)	Both qualitative and quantitative
Community-based Forest Landscape Restoration (FLR): Determinants and policy implications in Tanzania	Web of Science, Scopus, Google Scholar, Science Direct	Owusu et al., 2021a	2021	Tanzania	East	1	Households FLR choices are largely shaped by the effectiveness of community-based institutions, natural, financial and social capital positively shaped households’ choices in FLR while a negative link was established for physical capital, and crop farmers choose to participate in FLR activities by growing a mixture of fruit and native timber tree species while those in other professions participa…	Land policies			Customs on land use and access	External	local	Forestry officials	1	Households	1	Both perceived monetary and non-monetary benefits shape households’ interest in FLR		Economic, Ecological				Crop farmers choose to participate in FLR activities by growing a mixture of fruit and native timber tree species	Ecological+	Experts' interviews and structured questionnaire (qualitative and quantitative)	Both qualitative and quantitative
Community participation in the Rehabilitation of a Sand Dune Environment in Kenya	Web of Science, Scopus, Google Scholar	Olukoye & Kinyanario, 2009	2009	Kenya	East	1	The study revealed that in the absence of proper management and dune stabilisation, large areas covered with mobile sand dunes continue to be a threat to grazing lands in northern Kenya.			local environment management committee, Mazingira and the Catholic women’s groups,			Local		0	Households, environmental management committee	2	Effectively arrest the process of desertification on the pastoral drylands of northern Kenya and to restore productivity and biodiversity		Ecological	Empowering of local communities, initiating a process for participation of vulnerable groups and establishing a permanent dialogue framework among the community.	Incentives	External	These include tree planting on both communal and individual plots and the management of Suaeda monoica through natural regeneration. Although the survival rates of most planted trees on group plots were low, Azadirachta indica that were planted on individual homesteads appeared to be performing comparatively well. Natural regeneration of indigenous plant species such as Suaeda monoica has the pot…	Ecological+, Economic +	Semi-structured interviews and focus group (qualitative and quantitive)	Both qualitative and quantitative
Assessing Social Equity in Farmer-Managed Natural Regeneration (FMNR) Interventions: Findings from Ghana	Web of Science, Google Scholar	Kandel et al., 2021	2021	Ghana	West	1	Key findings were: 1) Preexisting hierarchies in authority, control, and access over land and trees shaped decision-making in project design and the potential distribution of benefits from FMNR 2) FMNR, when implemented on farmland, generally aligned with local agroecological practices; but, when implemented to restore communal lands, it created tensions with local perceptions of equity as well a…	UN Decade on Ecosystem Restoration, Farmer-managed natural regeneration				External		World Vision international,	1	FMNR Group, chief, Senior men from households, district assemblyman	4	The aim of the intervention was to address deforestation, land degradation, and the effects of climate change on issues such as food security	Ecological		Preexisting hierarchies in authority, control, and access over land and trees shaped decision-making in project design and the potential distribution of benefits from FMNR	Coercion	External	The FMNR project reflected the continuing salience of dominant political and environmental discourses, which carry implications for restoring landscapes with FMNR	Political+	Key informant interviews, Focus group discussions, Semi-structured interviews, participant observation	qualitative
"There is No Program Without Farmers": Interactive Radio for Forest Landscape Restoration in Mount Elgon Region, Uganda	Web of Science, Scopus, Google Scholar	Hampson et al., 2017	2017	Uganda	East	1	An evaluation found that 98% of people who listened to most or all of the broadcasts carried out one of the practices, whereas 84% of those who had listened to only one episode had used one of the practices. Inclusion of a wide range of community stakeholders from project inception was vital for presenting the project and embedding it within local institutional contexts.	Forest Conservation Program, Knowledge for Forests project			Commercial Farmers Association	External	local	International Union for the Conservation of Nature, Farm Radio International, resources department, disaster risk reduction committee, extension services	5	Kapchorwa Commercial Farmers Association	1	the International Union for the Conservation of Nature together with Farm Radio International and stakeholders from local government, radio, and community-based organizations promoted the increased use of forest landscape restoration activities though interactive rural radio programs, including innovative methods to reach populations not covered by radio.	Ecological		An evaluation found that 98% of people who listened to most or all of the broadcasts carried out one of the practices, whereas 84% of those who had listened to only one episode had used one of the practices.	Dominant information	External	Inclusion of a wide range of community stakeholders from project inception was vital for presenting the project and embedding it within local institutional contexts	Political+	Focus group discussion and survey (qualitative and quantitative)	Both qualitative and quantitative
Understanding farmers' perceptions and the effects of shea (Vitellaria paradoxa) tree distribution in agroforestry parklands of Upper West Region, Ghana	Web of Science, Google Scholar	Baziari et al., 2019	2019	Ghana	West	1	contrary to common beliefs of local farmers, grain yield was greater under clumps of shea compared to scattered distributions of individual trees. We therefore recommend the maintenance of clumped distributions of shea, as they provide beneficial microclimates for staple crops, and could assist in improving the productivity of shea products that are considered the domain of women farmers				Customary land tenure,Parkland Agroforestry		local		0	Farmers (males and females), landlords	2	Conversely and contrary to farmer perceptions, grain yield was not influenced by light availability, but increased with increasing soil moisture. Also contrary to common beliefs of local farmers, grain yield was greater under clumps of shea compared to scattered distributions of individual trees.		Economical				Contrary to common beliefs of local farmers, grain yield was greater under clumps of shea compared to scattered distributions of individual trees. We therefore recommend the maintenance of clumped distributions of shea, as they provide beneficial microclimates for staple crops, and could assist in improving the productivity of shea products that are considered the domain of women farmers	Economic+, Ecological+	Interviews (quantitative)	Quantitative
Drivers of farmers' decisions to adopt agroforestry: Evidence from the Sudanian savanna zone, Burkina Faso	Web of Science, Scopus, Google Scholar	Sanou et al., 2019	2019	Burkina Faso	West	1	The results show that farmers’ decisions to incorporate trees into their farmland were mainly influenced by silvicultural knowledge and skills, participation in farmers’ groups or other social organizations with an interest in tree conservation, the social value of biodiversity in the rural landscape, and the perceived economic benefits of trees on farmland.	State agencies, non-governmental organizations (NGOs)		Local forest management cooperatives	Farmers' group	External	local	Government officials, NGOs	2	Farmers, local chiefs, local forest management cooperatives	3	participation in farmers’ groups or other social organizations with an interest in tree conservation, the social value of biodiversity in the rural landscape, and the perceived economic benefits of trees on farmland		Socio-cultural, economic, ecological	The most important factors associated with variation in levels of motivation to conserve trees on farms included household wealth, gender, age, education level, marital status, residence status, farmland size, household size and technical support	Incentives	External	The results show that farmers’ decisions to incorporate trees into their farmland were mainly influenced by silvicultural knowledge and skills, participation in farmers’ groups or other social organizations with an interest in tree conservation, the social value of biodiversity in the rural landscape, and the perceived economic benefits of trees on farmland	Ecological+, Economic+	Interviews (quantitative)	Quantitative
Farm and village forest use practice in Ekiti state: Analysis of government policy and tenure issues	Google Scholar, Scopus	Kayode, 2011	2011	Nigeria	West	3	Results obtained revealed that the awareness of forest laws and regulations cut across the socio-economic categories. Most of these laws and regulations that were considered to be necessary could also constitute disincentives to sustainable forest development. Three types of land tenure niches—private holdings, commons, and government reserves—exist in the state. These led to land fragmentations …	Forest laws and regulations, land use, tenure and property rights				External		Government officials,	1	Households	1	sustainable forest development	Ecological, economic					Most of these laws and regulations that were considered to be necessary could also constitute disincentives to sustainable forest development. Three types of land tenure niches—private holdings, commons, and government reserves—exist in the state. These led to land fragmentations in which individuals are now left with small holdings. Individuals with small and medium landholdings found it difficu…	Ecological-	Semi-sructured interviews (Qualitative and quantitative)	Both qualitative and quantitative
Risk and time preferences for participating in forest landscape restoration: The case of coffee farmers in Uganda	Web of Science, Scopus, Google Scholar, Science Direct	Ihli et al., 2022	2022	Uganda	East	1	The results reveal that most farmers are both risk and loss averse with high discount rates (impatience), and they are willing to pay more for quality tree seedlings. Analyzing the behavioral parameters in combination with discrete choice data on the preferred choice of tree attributes reveals a close association between farmers’ aversion to risk and loss and high discount rates with preferences …	Agroforestry intervention				External		Government	1	Farmers	1	preferred choice of tree attributes reveals a close association between farmers’ aversion to risk and loss and high discount rates with preferences for trees that grow fast, improve soil fertility, and provide fuelwood		Economic, Ecological				combining behavioral parameters and farmers’ choice of preferred attributes revealed that farmers that are risk-averse, loss averse, and with high discount rates prefer companion trees that are fast-growing, with the ability to improve soil fertility and to provide fuelwood.	Ecological +, Economic +	household survey and experiment (quantitative)	Quantitative
Engaging society and building participatory governance in a rural landscape restoration context	Web of Science, Scopus, Google Scholar, Science Direct	Palmer et al., 2022	2022	South Africa	Southern	1	The concept of epistemic justice guided the goal of fair inclusion among participants, the development of a shared vocabulary and the conceptual understanding required for local people to move towards real governance participation. Narratives from stakeholders provide evidence that the process is building participatory governance agency. These approaches provide credible evidence for the value of…	The Tsitsa Project, Natural Resource Management, Department of Forestry, Fisheries and the Environment				External		government officials	1	local residents, traditional leaders	2	To support sustainable livelihoods for local people through integrated landscape management that strives for resilient social-ecological systems, and which fosters equity in access to ecosystem services	Economic, socio-cultural, ecological					The concept of epistemic justice guided the goal of fair inclusion among participants, the development of a shared vocabulary and the conceptual understanding required for local people to move towards real governance participation. Narratives from stakeholders provide evidence that the process is building participatory governance agency. These approaches provide credible evidence for the value of…	Political+	Workshop (qualitative)	qualitative
The forest is clothing for the ancestors: A rapid cultural assessment tool for forest landscape restoration policy processes	Web of Science, Scopus, Google Scholar, Science Direct	Wild & Walters, 2022	2022	Malawi and Mozambique	Southern	2	Inclusion of cultural information in restoration policy processes opens the space for cultural inputs and raising cultural voices seldom heard in technical policy dialogues. Inclusion of cultural knowledge in restoration processes can provide both cultural opportunities and barriers to restoration. New cultures of restoration can be informed by past traditional cultures and forest relationships a…	The National Strategy for FLR, Department of Forestry and local management committees			Traditional authorities, Cultural and sacred sites	External	local	government officials	1	Traditional leaders	1							Inclusion of cultural knowledge in restoration processes can provide both cultural opportunities and barriers to restoration	Social+	Interviews (qualitative)	qualitative
State Building and Local Democracy in Benin: Two Cases of Decentralised Forest Management	Google Scholar, Scopus	Mongbo, 2008	2008	Benin	West	2	In Lokoly forest, access and management are regulated by priests, chiefs and local forest professionals (in charge of specific forest or water resources), usually functioning with little interference from centrally legitimated authorities. Rules of access and use are locally produced and shared, with rooms for challenge and change. Local communities and forest users do not have a rooted adherence…			Village forest management committees	Local rules of access and use of forests		local		0	priests, chiefs and local forest professionals	3							Though the mythical and religious basis of the Lokoly framework is shaken by recent Christianisation waves, it remains dominant, part of its legitimacy being based on real power devolution to leaders appointed through social processes in which most forest users take significant part. The resulting authority relations are horizontal, being established and contested among local actors	political+	questionnaires and participant observation (qualitative and quantitative)	Both qualitative and quantitative
Stakeholders interest and influence and their interactions in managing natural resources in Lake Hawassa catchment, Ethiopia	Web of Science, Scopus, Google Scholar	Mekuria et al., 2021	2021	South Africa	Southern	1	Most of the stakeholders have a role in landscape restoration, have similar interests and strategic options, and are flexible and innovative. Moderate to pronounced trust exists among identified stakeholders and could provide an opportunity to achieve better coordination and collective action amongst the different stakeholders. However, considerable differences between stakeholders in power, powe…	Government and non-governmental organizations, local administrative bodies, civil society, the private sector				External		government and non-governmental organizations, local administrative bodies, civil society, the private sector	5	Farmers	1				Governmental organizations was ranked as the highest, while those of NGOs, civil society and the private sector ranked from second to fourth, respectively. The strong influence of governmental organizations in managing natural resources could be attributed to the role of government organization in the formulation of policies, strategies and guidelines and mobilizing landless youth and women, and …	Coercion, incentives	External	Effective stakeholder engagement in complex resource systems, as is the case in the Lake Hawassa catchment, is thus needed to ensure successful implementation of landscape restoration measures. Inclusive decision-making is key to sustainability of landscape restoration initiatives	Ecological-	key informant interviews, field observation and a literature review (qualitative)	qualitative
Managing biodiversity & divinities: Case study of one twenty-year humanitarian forest restoration project in Benin	Web of Science, Scopus, Google Scholar, Science Direct	Bello-Bravo, 2020	2020	Benin	West	1	Findings from this case study supply examples for how “edges”—as a type of co-operative space—enabled effective rain-forest biodiversity restoration delivery despite unresolved, and at times unresolvable, knowledge mismatches between the actors in the case.	International Institute of Tropical Agriculture (IITA)				External		International Institute of Tropical Agriculture (IITA)	1	Local communities	1	In 1995, a privately individual purchased 2.5 ha of land in a remote rural area in Benin (30 km from a large, nearby city) with the intention of restoring the forest’s biodiversity to rainforest levels. This area was later handed over to the IITA	Ecological		In 1995, a yovo (a white man) privately purchased 2.5 ha of land in a remote rural area in Benin (30 km from a large, nearby city) with the intention of restoring the forest’s biodiversity to rainforest levels. This plot gradually increased in size to 14 ha by 2005 and remains demarked simply by a flimsy barbed wire fence	Coercion	External	Over the years, the original purchaser (OP) introduced or reintroduced a large number of plant species, many from unprotected or highly endangered areas in the region, ultimately yielding a very high level of biodiversity (Neuenschwander & Adomou, 2017). This biodiversity included a population of critically endangered redbellied monkey (Cercopithecus erythrogaster erythrogaster).	Ecological+	Case study (qualitative)	qualitative
Strengthening Social Capital for Adaptive Governance of Natural Resources: A Participatory Learning and Action Research for Bylaws Reforms in Uganda	Web of Science, Scopus, Google Scholar	Sanginga et al., 2010	2010	Uganda	East	1	The study confirmed that majority of policy makers have a limited understanding of the policy process, policies, and bylaws they are supposed to implement. This often results into policy resistance, implementation failures, and defensive routines that are common in local government structures. On the other hand, many rural communities that depend on natural rural resources can be termed as ‘‘powe…	Bylaws regulating soil erosion control, tree planting, animal grazing, Local Government Act in 1997				External		Local Government	1	Community members, council executive committee	2							Policy resistance, implementation failures, and defensive routines that are common in local government structures	Ecological-	Participant observation (qualitative)	qualitative
Delivering climate-development co-benefits through multi-stakeholder forestry projects in Madagascar: Opportunities and challenges	Web of Science, Scopus, Google Scholar	Favretto et al., 2020	2020	Madagascar	Southern	2	Monitoring alone does not ensure carbon benefits will materialize, and this research stresses that institutional considerations and strengthened engagement and cooperation between practitioners and communities are key in achieving both climate mitigation and community development impacts. Multiple benefits can be fostered by aligning objectives of multiple landscape actors (i.e., community needs …	Forestry projects that pursue ecological restoration and rehabilitation, ecological conservation and action				External		Governement/forestry officials	1	Community members	1	Monitoring alone does not ensure carbon benefits will materialize	Ecological					Climate mitigation benefits remain poorly quantified due to limited interest in, and low capacity to generate, carbon revenues.	Economic-	policy analysis, semi-structured interviews, participatory site visits and focus groups (Qualitative)	qualitative
REDD+ policy implementation and institutional interplay: Evidence from three pilot projects in Cameroon	Web of Science, Scopus, Google Scholar, Science Direct	Gakou-Kakeu et al., 2022	2022	Cameroon	Central	3	We find that REDD+ projects epitomise political implementation in the South and experimental implementation in the West. We also indicate how project outcomes have been affected by rules regarding community forests, reforestation and timber processing	Reducing Emissions from Deforestation and Forest Degradation (REDD+), forest law, National REDD+ Steering Committee			Customary land tenure based on ancestral usufruct rights, Association of Sons and Daughters of Nkolenyeng (AFHAN)	External	local	REDD+ council officials, representatives of a private forest company and a local NGO, forestry officers	3	traditional leader, community members	2	In 2009, CED with approval of AFHAN launched the Plan Vivo PES pilot project which ran until 2015 intending to slow forest cover loss and enhance carbon stocks. Trees were originally planted to stabilise slopes to prevent landslides.	Ecological		Activities included fruit tree nurseries and the provision of 10,000 improved cocoa seedlings, and community-based carbon monitoring for submission to Plan Vivo. A total of 30 community members were trained in tree domestication and nursery building, as well as regeneration techniques of fruit tree species such as avocado, oranges, lemon, moabi (Baillonella toxisperma) and njansang (Ricinodendron…	Incentives	External	We found that REDD+ projects project promoted low emission agricultural practices and provided agricultural supplies to 20 smallholder	Political+	focus group discussions, interviews (qualitative)	qualitative
Does adoption of on-farm tree planting depend on Forest co-management? Evidence from selected Forest sites in Kenya	Google Scholar, Science Direct	Laichena, 2021	2021	Kenya	East	4	The factors identified as influencing participation in forest co-management and participation in on-farm tree planting included education, age of the respondent and access to extension services	On-farm trees, Kenya policy on tree cover, Sustainable Development Goals, National Environment Management Authority, and the Ministry of Agriculture		Community Forest Associations (CFAs), cooperative	Community base organization, farmer group			timber loggers and traders, government officials from Kenya Wildlife Service (KWS) and KFS, provincial administration	3	farmers	1	The main aim of participatory approach is to empower and benefit the local people. both CFA and non-CFA farmers complained of inequitable distribution of benefits from the forests between the community members and the State	Economic	Economic	Farmers who are participants in co-management received training through their respective CFAs to enable them discharge functions under the agreement signed with KFS. The trainings focused on fire management, tree nursery establishment, tree planting, and soil and water conservation.	Incentives	External	On average, about 78% of the respondents indicated that they observed increase in on-farm tree planting around their area. on average, majority (81%) observed increased trees around the forest	Ecological +	semi-structured household questionnaire, Focus Group Discussion (FGD) (quantitative and qualitative)	Both qualitative and quantitative
Farmers’ perspectives and context are key for the success and sustainability of farmer-managed natural regeneration (FMNR) in northeastern Ghana	Web of Science, Google Scholar, Science Direct	Kandel et al., 2022	2022	Ghana	Western	1	We conclude that in spite of the rush to scale up FMNR, more attention should be directed to assessing where, when, and for whom FMNR might be appropriate. Such assessments should be grounded in resource managers’ preferences, local agricultural and land and tree tenure systems, and the requisite biophysical conditions for FMNR.	FMNR intervention, international NGO (World Vision)			customary tenure arrangements, Community FMNR group			NGOs staff, government officials	2	Farmers, chief and district assemblyperson	3	The FMNR projects, which were implemented over a three-year period, supported World Vision’s efforts to address land degradation, deforestation, and climate change effects in northern Ghana	Ecological		Community FMNR and Fire Volunteer group members, who were provided training by the NGO in FMNR techniques such as tree pruning, thinning, weeding, and protection, were instructed to use FMNR on a weekly basis at the community sites in order to promote the regrowth of shrubs and trees, with the aim of transforming them into community forests. All local residents were meant to be allowed to harvest…	Incentives, coercion	External	The section of the community with the community FMNR site tended to capture development resources, despite the fact that they were of the same (firstcomer) lineage as this other section and that natural resources on the community FMNR site were supposed to be accessible to all residents. One of the men attributed this inequity to the chieftaincy being mediated by the other section, suggesting tha…	Social -	qualitative interviews, participant observation, and participatory rural appraisal methods	qualitative
Unity in diversity? When advocacy coalitions and policy beliefs grow trees in South Africa	Google Scholar, Science Direct	Malkamäki et al., 2021	2021	South Africa	Southern	1	Results from a network analysis of the twelve most salient beliefs indicate that dissimilar policy core beliefs about the validity of environmental regulation, social costs of tree plantations, and the conditionality of land reform in South Africa divide actors into two coalitions: the hegemonic “business as-usual” coalition and the minority “justice and change” coalition.	Government, environmental regulation, land reform						government officials	1	local people	1	Natural forests were never abundant in the southern tip of Africa, which allowed the early colonial and national governments to embark on large-scale planting of alien tree species to supply local uses	Ecological					Planting of trees in the mountainous watersheds soon led to conflicts with downstream water users	Social -	interviews (qualitative)	qualitative
Incentives for landscape restoration: Lessons from Shinyanga, Tanzania	Web of Science, Scopus, Google Scholar, Science Direct	Wainaina et al., 2021	2021	Tanzania	Eastern	1	Incentives that have promoted forest landscape restoration in Shinyanga include; conservation benefits, education and information, Reducing Emissions from Deforestation and forest Degradation (REDD+), well-defined property rights & increasing land prices and awards while disincentives include; penalties, quotas and permits. Intrinsic incentives that are derived from self-desire within an individu…	Conservation initiative, Government of Tanzania, World Agroforestry Centre (ICRAF), National Forest Resources and Agroforestry Management Centre, international donor (NORAD)		village committees, including environmental committees				Donor and central government	2	Community members	1	The main objective of the conservation intiative was regreening the Shinyanga region that was classified as arid and semi-arid land (ASAL) and to reverse desertification and aridity within this region.	Ecological		Incentives that have promoted forest landscape restoration in Shinyanga include; conservation benefits, education and information, Reducing Emissions from Deforestation and forest Degradation (REDD+), well-defined property rights & increasing land prices and awards while disincentives include; penalties, quotas and permits. Intrinsic incentives that are derived from self-desire within an individu…	Incentives, coercion	External	A combination of both incentives and disincentives has led to the success of restoration in Shinyanga; positive incentives worked better for privately owned lands while regulatory disincentives worked better for communally owned restoration lands.By 2004 when the project ended, 90% of the people in Shinyanga region had their own Ngitili such that by the year 2004, approximately 300,000 – 500,000 …	Ecological+, Economic +	Document reviews, KII, FGD (qualitative)	qualitative
Planning FLR for the landscape between Chebera Churchura National Park and Kafa Biosphere Reserve	Web of Science, Scopus, Google Scholar, Science Direct	Techel et al., 2019	2019	Ethiopia	East	1	Results show that more than 25% of the entire area is suitable for restoration measures; however, in the populated parts of the landscape a focus on productive aspects seems critical, i.e. to improve the provision of food, fuel wood and timber. Barriers relate to low institutional capacity, lack of infrastructure and undeveloped forest product value chains.	Participatory Forest Management						government officials	1	farmers, village elders and representatives of PFM groups	3	to effectively address climate change and develop a ‘Climate Resilient Green Economy’. focus on protecting wildlife habitat and developing corridors	Ecological		Government-run nurseries do provide seedlings free of charge. Tax incentives exist for the establishment of forest plantations but are rarely applicable to small-scale farmers who do not pay any income taxes. In the case of PFM, forest use is limited to improved income streams from NTFPs, but approaches targeting value addition for NTFPs, timber and bamboo do not yet exist	Incentives	External	PFM through improved access to forests and tangible economic benefits for communities creates an important incentive to manage them sustainably.	Economic+	Case study (qualitative)	qualitative
Transparency in the governance of landscape restoration finance: A case study of Ghana’s Forest Plantation Development Fund	Web of Science, Scopus, Google Scholar, Science Direct	Kumeh et al., 2019	2019	Ghana	Western	1	The study found that there were no mechanisms in place to address stake- holders’ information needs about the Fund. This translated into low awareness and limited access to the fund by its intended beneficiaries as well as weak participation of stakehold- ers in the governance of the Fund, including stakeholders’ capacity to demand account- ability.	Forest Plantation Development Fund						Fund Board, timber industry actors, forest plan- tation developers, FC, CSOs	1	Farmers	1	The government of Ghana as well as NGOs frequently attempt to support smallholder plantation forestry in off-reserve areas through projects. In addition, the government have also attempted to provide systematic support systems to improve farmers involvement and performance in relation to forest plantation	Ecological		The government of Ghana as well as NGOs frequently attempt to support smallholder plantation forestry in off-reserve areas through projects. In addition, the government have also attempted to provide systematic support systems to improve farmers involvement and performance in relation to forest plantation	Incentives	External	At present stakeholders generally, perceive the Fund Board to be because it does not meet their information needs. In this state of obscurity and non-transparency, the Fund runs a risk of being abused and not meeting the objectives for which it was established which is to finance plantation forestry	Political -	semi-structured ques- tionnaires and key informant interviews (Both qualitative and Quantitative)	Both qualitative and Quantitative
Restoring the forest revives our culture: Ecosystem services and values for ecological restoration across the rural-urban nexus in South Africa	Web of Science, Scopus, Google Scholar, Science Direct	Constant & Taylor, 2020	2020	South Africa	Southern	1	Across the urban-rural nexus, local populations demonstrated overlapping forest CSs with spirituality, cultural heritage, aesthetical and recreational services of forests. Urban residents also demonstrated the expression of more commodity aspects of forests associated with employment of the plantations, through tourism and building recreational opportunities for tourists.	Government			cultural practices and customary laws			Government officials	1	Rural dwellers, urban dwellers	2	Rural groups prioritise the need to restore the biodiversity of forests and the provisioning, regulating and CSs to support community wellbeing. Rural residents likened the restoration of forests with the symbolic continuation of life, biodiversity conservation and promoting happiness in the community		Economic, Ecological				Cultural practices protect and maintain sacred forests for biodiversity protection, but also allow mechanisms for local people to connect spiritually with the land, ancestral spirits and God.	Ecological +, Social +	semi-structured interviews (qualitative)	qualitative
Agrarian livelihoods under siege: Carbon forestry, tenure constraints and the rise of capitalist forest enclosures in Ghana	Web of Science, Scopus, Google Scholar, Science Direct	Kansanga & Luginaah, 2019	2019	Ghana	Western	1	We find that although REDD+ intends to align local communities to benefit financially for contributions to carbon forestry, its uptake in the Ghanaian context has created entry points for the displacement of smallholder farmers through unregulated profit-driven and restrictive plantation-style carbon forest activities. This yields landless smallholder farmers whose labour is craftily integrated i…	REDD+						Ministry of Lands and Natural Resources, the GFC (which hosts Ghana’s National REDD+ Secretariat), the Ghana Cocoa Board, the Ghana Investment Promotion Centre (GIPC), Districts and Unit Committees, private forest investors, Civil Society Organizations	8	local community members and traditional leaders	2	We emphasize that, ‘more than carbon’ accumulation engendered by REDD+ is fast moving beyond land grabs to a more complex dimension in which the labour and financial resources of marginalized groups are further appropriated by forest investors, and their relatively powerful counterparts in what we term intimate exploitation.	Economic+		National REDD+ strategy outlines three broad benefits. The first entails up-front indirect benefits including enhanced access to agricultural inputs, technical services and credits to support climate smart farming in forest areas. The second category include performance-based indirect benefits such as corporate social responsibility initiatives in forest communities. Direct performance-based bene…	Incentives	External	We find that although REDD+ intends to align local communities to benefit financially for contributions to carbon forestry, its uptake in the Ghanaian context has created entry points for the displacement of smallholder farmers through unregulated profit-driven and restrictive plantation-style carbon forest activities. This yields landless smallholder farmers whose labour is craftily integrated i…	Economic -	in-depth interviews and participant observation (qualitative)	qualitative
Coming back to a Commons approach to construct the Great Green Wall in Senegal	Web of Science, Scopus, Google Scholar, Science Direct	Delay et al., 2022	2022	Senegal	Western	4	Our results show that trees are of great importance for local populations, whether agricultural or pastoral, but even more so in pastoral areas.	Great Great Wall programme, IUCN, FAO, international donors						Staff of National Green Wall Agency	1	Community members	1	In 2007, several African states launched the international Great Green Wall (GGW) project that aimed to create a strip of forest from Senegal to Djibouti, crossing areas mostly devoted to pastoralism. They recognize the importance of trees for their daily lives	Ecological, Economic		local populations tend to perceive fencing positively, i.e., when they can decide when and where to install it and what to do within its boundaries, whereas they perceive it negatively when it is imposed on them in a topdown manner as it is, the case of large-scale reforestation plots. A fence in the landscape is not bad per se, it is more the way it is imposed in the landscape that is at the ori…	Coercion	External	Changes are needed in governance of reforestation projects, for example by delegating more power at the community level. At the same time, external stakeholders including international donors, development agents and researchers must be aware, despite good intentions, of their potential negative impact on the system, so as to not find themselves supporting paradoxical solutions	Political -	participatory workshops (qualitative)	qualitative
Malawi's energy needs and agroforestry: Impact of woodlots on fuelwood sales	Web of Science, Scopus, Google Scholar, Science Direct	Toth et al., 2019	2019	Malawi	Southern	2	The findings indicate that fuelwood sellers are 125% and 43% more likely to use AFT than the general population in the North and South regions of the country, respectively. Moreover, binary regression showed that the use of AFT in particular was directly related to the ability to sell fuelwood in the South (i.e., increasing its likelihood by 4.5 times).	Agroforestry woodfuel technology							0	Fuelwood sellers, community members	2	The rural sellers of fuelwood, whose livelihoods depend upon access to the commodity, are particularly incentivized to find means of stabilizing their supply		Economic				insecure land tenure is a deterrent to longer-term sustainable technology investments such as agroforestry.	Ecological -	Survey (quantitative)	Quantitative
Novel governance for forest landscape restoration in Fandriana Marolambo, Madagascar	Scopus, Google Scholar, Science Direct	Mansourian et al., 2016	2016	Madagascar	Southern	1	Whilst initially the forest administration was at the core of the landscape’s governance, over time, recognizing the critical role of local communities, a shift has occurred which has placed communities living in the landscape at the center.	national working group for FLR			Customary land tenure			national FLR working group members	1	Local community members	1	A landscape-wide restoration vision was developed, and within this framework specific interventions identified to help move the landscape from its current degraded state to one with more biodiversity and one that supplies more goods and services to its inhabitants.	Ecological+, economic+		This was done firstly through local level facilitators who raised awareness among communities about alternative tree species and agricultural and restoration practices, and helped to recruit some ‘‘innovators” who set an example and created a snowball effect. Because they were local, facilitators found appropriate means to engage communities in restoration, for example through restoration songs. …	Dominant informantion, incentives	External	The project led to changes in agricultural practices such as improved crop fertilization, crop combinations and cropping system over vegetative cover to reduce the impact of slash and burn practices, improved rice cultivation techniques which did not involve the use of fire, and agroforestry. Alternative livelihood enterprises were also promoted, such as the production of essential oils, honey, a…	Ecological +, Economic +	Case study (qualitative)	qualitative
How Diverse is Tree Planting in the Central Plateau of Burkina Faso? Comparing Small-Scale Restoration with Other Planting Initiatives	Google Scholar	Valette et al., 2019	2019	Burkina Faso	Western	1	The results showed that the use of fencing to promote forest restoration support the planting of a more diverse portfolio of tree species than other small scale efforts and includes a greater representation of indigenous trees. Fenced plots have therefore a conservation value in landscapes where the diversity of tree species is progressively declining. In addition to the use of fences, some other…	Small-scale forest restoration initiative, land tenure						Government	1	Farmers	1	The establishment of fences clearly has constituted an incentive to tree planting and management by increasing land tenure security and contributing to its formalization (in the case of partnership with tiipaalga, the ‘contract’ with the association lasts at least seven years).	Ecological		fencing to promote forest restoration support the planting of a more diverse portfolio of tree species than other small scale efforts and includes a greater representation of indigenous trees. Fenced plots have therefore a conservation value in landscapes where the diversity of tree species is progressively declining. In addition to the use of fences, some other key factors affect tree planting, …	Ceorcion	External	Fenced plots have therefore a conservation value in landscapes where the diversity of tree species is progressively declining. In addition to the use of fences, some other key factors affect the diversity, the type of tree species planted and the extent of tree planting.	Ecological +	Interviews and focus group discussions (qualitative and quantitative)	Both qualitative and quantitative
The (un)broken promise of agroforestry: a case study of improved fallows in Zambia	Web of Science, Google Scholar	Jacobson & Ham, 2020	2020	Zambia	Southern	1	This paper shows that improved fallows were short-lived. By 2006, it was estimated that over 61,000 farmers were “reached” with improved fallow technologies. Today, improved fallow systems are virtually nonexistent in Zambia.	World Agroforestry Centre (ICRAF), government policies, government agencies, universities, private industry, NGOs, international organizations and donors						government agencies, universities, private industry, NGOs, international organizations and donor	5	Community members	1	This study shows that GRZ policies toward agroforestry are opportunistic and driven by funding and donor wishes. Donors, NGOs, and other project funders have short-term foci which is not conducive to farmer livelihood objectives.	Economic		Dissemination was multipronged and included (1) extension officer trainings, (2) lead farmers trainings, (3) NGO trainings, and (4) exchange visits to research and on-farm trials	Incentives	External	45% of the 388 randomly selected farmers had tried improved fallows and that 33% of the full sample were adopters (had used the practice for more than one season). By 2006, it was estimated that over 61,000 farmers were “reached” with these technologies	Ecological +	Key informant interviews and survey	Both qualitative and quantitative
Farmers' Preferences for Conservation and Breeding Programs of Forestry Food Resources in Niger	Web of Science, Scopus, Google Scholar	Agúndez et al., 2020	2020	Niger	Western	1	The main e ects of the program, according to the surveyed population, include an increase in crop production and soil conservation, and higher income from tree products.	farmer-managed natural regeneration (FMNR)							0	Farmers	1	It was shown that farmers were particularly willing to contribute to a program based on baobab, mainly because its products are used for food in the home and can be sold in markets.		Economic+				The main e ects of the program, according to the surveyed population, include an increase in crop production and soil conservation, and higher income from tree products.	Ecological +, Economic +	household survey (quantitative)	Quantitative
Farmer Livelihood Strategies and Attitudes in Response to Climate Change in Agroforestry Systems in Kedougou, Senegal	Web of Science, Scopus, Google Scholar	Papa et al., 2020	2020	Senegal	Western	1	Results showed that farmers are constantly changing management strategies through flexible and adaptable decision-making to mitigate negative disturbances, but climate change as a primary driver to change cannot be distinguished from other normal challenges that farmers face inter- and intra-annually. Through the accumulation of knowledge and adaptive management, farmers in Kedougou derive a vari…	governmental and nongovernmental organizations (NGOs), Parkland agroforestry and taungya practice							0	Farmers	1	farmers used trees on farms to derive a multitude of ecosystem services provided not only provisioning services such as fuel, food, and fiber, but increased biodiversity, nutrient cycling, and climate regulation		Ecological, economic				farmers used trees on farms to derive a multitude of ecosystem services provided not only provisioning services such as fuel, food, and fiber, but increased biodiversity, nutrient cycling, and climate regulation	Ecological +, Economic +	semi-structured interviews and focus group (qualitative)	qualitative
Farmers' willingness to accept payments for ecosystem services on agricultural land: The case of climate-smart agroforestry in Ethiopia	Web of Science, Scopus, Google Scholar, Science Direct	Haile et al., 2019	2019	Ethiopia	East	1	The results show that farmers derive higher utility from up-front payments. Farmers also strongly prefer food as the mode of payment than cash. Moreover, low numbers of mandatory planted trees and short-term contracts are found to be essential attributes that positively affect farmers’ decisions to take-up a contractual arrangement to grow trees on their agricultural land.	climate-smart agroforestry, Payment for ecosystem services, National tree planting programme						Government	1	Farmers	1	The results show that farmers derive higher utility from up-front payments. Farmers also strongly prefer food as the mode of payment than cash. Moreover, low numbers of mandatory planted trees and short-term contracts are found to be essential attributes that positively affect farmers’ decisions to take-up a contractual arrangement to grow trees on their agricultural land.	Ecological	Economic	to participate in a payment for ecosystem services (PES) scheme that incentivizes integrating faidherbia albida (a fertilizer tree) in their mono-cropping farming system. Attributes evaluated are “number of planted trees”, “payment amount”, “payment type”, and “contract period”.	Incentives	External	The results show that farmers derive higher utility from up-front payments. Farmers also strongly prefer food as the mode of payment than cash. Moreover, low numbers of mandatory planted trees and short-term contracts are found to be essential attributes that positively affect farmers’ decisions to take-up a contractual arrangement to grow trees on their agricultural land.	Economic+	Structured questionnaires (quantitative)	Quantitative
Effects of farmer managed natural regeneration on livelihoods in semi-arid West Africa	Web of Science, Scopus, Google Scholar	Binam et al., 2015	2015	Burkina Faso, Mali, Niger and Senegal	Western	4	The results indicate that keeping, protecting and managing trees in thefarmland have significant effects on the livelihoods of the rural poor in the Sahelian countries. If 1000 households in a community decide to practice the FMNR continuously, it results in an increase in the gross income by US$ 72,000 per year. Noticeable changes are also observed on the value of tree products, with an observed…	farmer managed natural regeneration (FMNR)							0	Farmers	1	These parklands are the result of conversion of forest to agricultural landscapes. In the process, farmers maintained some tree species that they found useful either for the products or environmental services. If young trees emerge through natural regeneration, and the farmer finds the species useful, then he/she protects and manages that species in the parkland. The practice of actively managing…		Ecological, economic				The results indicate that keeping, protecting and managing trees in the farmland have significant effects on the livelihoods of the rural poor in the Sahelian countries. If 1000 households in a community decide to practice the FMNR continuously, it results in an increase in the gross income by US$ 72,000 per year. Noticeable changes are also observed on the value of tree products, with an observe…	Economic +	household survey (quantitative)	Quantitative
Sustainable livelihood principles and urban greening in informal settlements in practice: A case of Zandspruit informal settlement, South Africa	Web of Science, Scopus, Google Scholar	Sachikonye et al., 2016	2016	South Africa	Southern	1	It was also found, however, that the multi-level principle was limited by the lack of political muscle which is endemic to many disempowered poor citizens of developing economies.	Trees for Homes programme, NGO Food & Trees for Africa						NGO	1	Community members	1	This local project of the UN programme has multiple aims, of which the primary focus is to plant trees to address climate variability in Africa. However, it was recognised that simply planting trees may not be sustainable, and thus the programme was developed incorporating SLPs to look at the growth of fruit trees as a source of food and income for recipients in marginalised urban communities	Ecological+, economic+		This programme manifests itself as the Trees for Homes programme which specifically targeted the planting of trees in informal settlements as a source of food and income, with the secondary objective of planting a large amount of trees to mitigate climate variability	Incentives	External	the Trees for Homes project was implemented in informal settlements across Johannesburg	Ecological +	indepth, semi-structured interviews (qualitative)	qualitative
Transformation of degraded farmlands to agroforestry in Zongi Village, Ethiopia	Web of Science, Scopus, Google Scholar	Chiemela et al., 2018	2018	Ethiopia	East	1	The major changes to agroforestry land use(LU)types between 1984 and 2013 were conversion of intensively cultivated land to moderately cultivated land (32.1%) and sparsely cultivated land (11.8%). The drivers of changes were linked to the introduction of land rehabilitation initiatives, government consensus (via agricultural extension) with the community, which were complemented by growing awaren…	land rehabilitation programmes						government agencies	1	Community members	1	Republic of Ethiopia (2007) to support conservation efforts, the village since the year 1995 has a nursery where seedlings of fruit trees, among others are raised	Ecological		Republic of Ethiopia (2007) to support conservation efforts, the village since the year 1995 has a nursery where seedlings of fruit trees, among others are raised. The community has byelaws governing its activities and the members have also the obligation to control and report any case or practice that does not conform to the rules.	Coercion, incentives	External	The major changes to agroforestry land use(LU)types between 1984 and 2013 were conversion of intensively cultivated land to moderately cultivated land (32.1%) and sparsely cultivated land (11.8%). The drivers of changes were linked to the introduction of land rehabilitation initiatives, government consensus (via agricultural extension) with the community, which were complemented by growing awaren…	Ecological +	field observations and information from key informants and randomly selected respondents	Both qualitative and quantitative
Factors Affecting Adoption and Intensity of Use of Tef-Acacia decurrens-Charcoal Production Agroforestry System in Northwestern Ethiopia	Web of Science, Scopus, Google Scholar	Beshir et al., 2022	2022	Ethiopia	East	1	The main motivation to establish the TACPA system is to generate additional income from charcoal production and enhance soil properties through the introduction of charcoal debris and leaves of Acacia decurrens trees				tef-Acacia decurrens-charcoal production agroforestry system				0	Farmers	1	The main motivation to establish the TACPA system is to generate additional income from charcoal production and enhance soil properties through the introduction of charcoal debris and leaves of Acacia decurrens trees		Economic				Farmers appraise the establishment of the TACPA system as an income-generating strategy to compensate for the decreasing income from annual crops	Economics +	household survey (quantitative)	Quantitative
Retooling incentive mechanisms for effective smallholder tree growers’ contributions to global landscape restoration	Web of Science, Scopus, Google Scholar	Kumeh et al., 2022	2022	Ghana	Western	5	Current incentives push farmers to plant trees without adequate mechanisms for ensuring they benefit over time. This enables timber merchants to exploit many tree growers, discouraging most farmers from participating in restoration activities.	Ghana’s National Plantation Development Programme						Timber mechants	1	Farmers	1	Under Taungya, the FC gave farmers in forest communities access to degraded forest land, providing them with seedlings and technical support to engage in forest rehabilitation. The farmers integrated crops with the seedlings and managed them under agroforestry, benefiting from the crops in the short term before moving out when the trees form a canopy	Ecological	Economic	In addition, the Ghanaian government introduced a forest plantation development fund in 2002 to provide direct financial support, research and technical assistance, and tax relief to persons engaged in the plantation forestry. Seedlings and occasional pieces of training on lining and pegging, coppice and fire management were the primary support forestry officials and NGOs provided to the tree gro…	Incentives	External	Through case studies in five forest districts of Ghana, we have demonstrated that ineffective forest plantation projects, characterised by lop-sided incentive mechanisms that aim to attract farmers primarily into tree planting, impose multiple contradictions on rural communities. First, they reduce the availability of farmlands, imperilling food production and wellbeing in such localities. Second…	Economic -	Interviews (both qualitative and qunatitative)	Both qualitative and quantitative
